# Supplementary material for: Impairment of kidney function and kidney cancer: A bidirectional Mendelian randomization study
Source: Cancer Med. 2022 Sep 7;12(3):3610–22. doi: 10.1002/cam4.5204 (PMC9939186; doi:10.1002/cam4.5204)
Supplement: Supplementary file 1 — Tables S1‐S18 [file CAM4-12-3610-s001.xlsx]

## Sheet: list
List of additional file 2
Supplementary Tables	Description
Table S1	Source and sample size of GWAS summary statistics
Table S2	Plink clumping using R2<0.1, Bidirectional Mendelian randomization results for the causal association between kidney function and kidney cancer
Table S3	MR-PRESSO testing casusal effect of kidney function on kidney cancer
Table S4	List of the proxy SNPs
Table S5	Phenoscanner traits associated with the eGFRcrea instrumental SNPs (P<5E-8)
Table S6	Phenoscanner traits associated with the eGFRcys instrumental SNPs (P<5E-8)
Table S7	Phenoscanner traits associated with the urate instrumental SNPs (P<5E-8)
Table S8	Phenoscanner traits associated with the BUN instrumental SNPs (P<5E-8)
Table S9	Phenoscanner traits associated with the UACR instrumental SNPs (P<5E-8)
Table S10	Sensitivity analysis for forward MR excluding SNPs related to body composition, blood pressure and diabetes related (P<5E-8)
Table S11	Phenoscanner traits associated with the eGFRcrea instrumental SNPs (P<5E-20)
Table S12	Phenoscanner traits associated with the eGFRcys instrumental SNPs (P<5E-20)
Table S13	Phenoscanner traits associated with the urate instrumental SNPs (P<5E-20)
Table S14	Phenoscanner traits associated with the BUN instrumental SNPs (P<5E-20)
Table S15	Phenoscanner traits associated with the UACR instrumental SNPs (P<5E-20)
Table S16	Plink clumping using R2<0.001, results of the MR analyses testing the causal association between kidney function biomarkers and kidney cancer
Table S17	F-statistics of the instrumental SNPs
Table S18	MR-PRESSO testing casusal effect of kidney cancer on kidney function

## Sheet: Table S1 
S1 Table. Source and sample size of GWAS summary statistics
Exposures	Phenotype	Abbreviation	Data source	Sample size	Reference genome	Imputation panel	Population	# SNPs
	creatinine based estimated glomerular filtration rate	eGFRcrea	Stanzick et al. Discovery and prioritization of variants and genes for kidney function in >1.2 million individuals. Nature Communication, 2021	1004040	GRCh37	HRC and 1000G	European	8844847
	cystatin C-based estimated glomerular filtration rate	eGFRcys	Stanzick et al. Discovery and prioritization of variants and genes for kidney function in >1.2 million individuals. Nature Communication, 2021	852678	GRCh37	HRC and 1000G	European	7657695
	blood urea nitrogen	BUN	Stanzick et al. Discovery and prioritization of variants and genes for kidney function in >1.2 million individuals. Nature Communication, 2021	460826	GRCh37	HRC and 1000G	European	8168408
	urate	urate	Tin. ea al. Target genes, variants, tissues and transcriptional pathways influencing human serum urate levels. Nature Genetics, 2019	288649	GRCh37	HRC and 1000G	European	8217338
	urinary albumin-to-creatinine ratio	UACR	Teumer. et al. Genome-wide association meta-analyses and fine-mapping elucidate pathways influencing albuminuria. Nature Communication, 2019	547,361	GRCh37	HRC and 1000G	European	8603712
Outcome	Phenotype	Abbreviation	Data source	Cases	Sample size	Specimen Collection	Grade at Diagnosis	Stage at Diagnosis	Reference genome	Imputation panel	Population	# SNPs
	kidney cancer	kidney cancer	Rashkin SR. et al. Pan-cancer study detects genetic risk variants and shared genetic basis in two large cohorts. Nature Communication, 2020	1338	411688	Prevalent 625 Incident 713	1-2* 129 3-4** 101	0-1† 86 2-7†† 161	GRCh37	HRC and 1000G	Mainly European	9987399
							* Well or moderately differentiated	† In situ or localized
							** Poorly or undifferentiated	†† Regional or distant metastases

## Sheet: Table S2 
S2 Table. Plink clumping using R2<0.1, Bidirectional Mendelian randomization results for the causal association between kidney function and kidney cancer
Forward Mendelian randomization analysis												Reverse Mendelian randomization analysis
P<5E-8						P<5E-20						P<5E-5						P<5E-6						P<5E-7						P<5E-8 (without clumping)
Exposures	Instrumental SNPs	Methods	OR	95%CI	P	Exposures	Instrumental SNPs	Methods	OR	95%CI	P	Outcomes	Instrumental SNPs	Methods	BETA	95%CI	P	Outcomes	Instrumental SNPs	Methods	BETA	95%CI	P	Outcomes	Instrumental SNPs	Methods	BETA	95%CI	P	Outcomes	Instrumental SNPs	Methods	BETA	95%CI	P
eGFRcrea	660	Weighted median	0.180692	0.021,1.541	0.117658	eGFRcrea	99	Weighted median	0.0383226	0.002,0.799	0.0353105	eGFRcrea	111	Weighted median	0	-5.23E-04,5.23E-04	1	eGFRcrea	17	Weighted median	0.000268174	-9.44E-04,1.48E-03	0.664469	eGFRcrea	5	Weighted median	0.000600287	-1.26E-03,2.46E-03	0.5265	eGFRcrea	4	Weighted median	0.000429284	-1.01E-03,1.87E-03	0.559952
		IVW	1.43197	0.367,5.582	0.604984			IVW	0.0694883	0.007,0.644	0.0189194			IVW	2.36216e-05	-4.29E-04,4.76E-04	0.918498			IVW	0.000288326	-6.74E-04,1.25E-03	0.556845			IVW	0.000238769	-1.56E-03,2.03E-03	0.794189			IVW	0.00016424	-1.02E-03,1.35E-03	0.786179
		MR-Egger	0.0234972	0.001,0.594	0.0228189			MR-Egger	0.00193374	0,0.956	0.048361			MR-Egger	-0.000591419	-1.54E-03,3.57E-04	0.221415			MR-Egger	0.00102267	-1.31E-03,3.35E-03	0.389494			MR-Egger	0.00082014	-4.39E-03,6.03E-03	0.757469			MR-Egger	0.00115406	-1.28E-03,3.58E-03	0.351977
		(intercept)	0.0138754	0.004,0.024	0.00600611			(intercept)	0.0184908	-0.011,0.048	0.225498			(intercept)	0.000210437	-7.50E-05,4.96E-04	0.148462			(intercept)	-0.000276927	-1.07E-03,5.20E-04	0.495934			(intercept)	-0.000245116	-2.26E-03,1.77E-03	0.811731			(intercept)	-0.000791107	-2.49E-03,9.04E-04	0.360313
		MBE	0.0443279	0.001,2.911	0.144432			MBE	0.0246202	0,3.274	0.137654			MBE	0.000299971	-7.53E-04,1.35E-03	0.576506			MBE	0.000214941	-1.76E-03,2.19E-03	0.830865			MBE	0.000713745	-1.43E-03,2.86E-03	0.513574			MBE	0.000484724	-1.16E-03,2.13E-03	0.564582
		ConMix	3.43149	0.141,30.969	0.382068			ConMix	0.00651481	0,0.569	0.0413872			ConMix	0.00363803	3.64E-03,3.64E-03	1			ConMix	-0.00277606	-2.78E-03,-2.78E-03	1			ConMix	0	0.00E+00,0.00E+00	1			Contamination Mixture	0	0.00E+00,0.00E+00	1
		RAPS	1.64861	0.402,6.753	0.487			RAPS	0.0765657	0.007,0.795	0.0314			RAPS	-0.000218308	-6.49E-04,2.13E-04	0.321			RAPS	9.80049e-05	-7.96E-04,9.92E-04	0.83			RAPS	0.000512487	-1.01E-03,2.04E-03	0.51			RAPS	0.000165172	-1.06E-03,1.39E-03	0.792
	653 (excluding 7 proxy SNPs)	Weighted median	0.163708	0.02,1.363	0.0942494		No proxy SNPs						106 (excluding 5 proxy SNPs)	Weighted median	0	-5.33E-04,5.33E-04	1		16 (excluding 1 proxy SNPs)	Weighted median	0.000478595	-7.85E-04,1.74E-03	0.457995		No proxy SNPs						No proxy SNPs
		IVW	1.45661	0.374,5.669	0.587514									IVW	4.08346e-05	-4.28E-04,5.10E-04	0.864566			IVW	0.000317446	-7.03E-04,1.34E-03	0.542136
		MR-Egger	0.0222755	0.001,0.557	0.0205699									MR-Egger	-0.000545233	-1.52E-03,4.31E-04	0.273653			MR-Egger	0.00110957	-1.35E-03,3.57E-03	0.376795
		(intercept)	0.0141512	0.004,0.024	0.00504936									(intercept)	0.000201198	-9.30E-05,4.95E-04	0.180134			(intercept)	-0.000294415	-1.12E-03,5.35E-04	0.486423
		MBE	0.043851	0.001,2.814	0.140832									MBE	0.000245432	-8.34E-04,1.32E-03	0.655892			MBE	0.000372302	-1.68E-03,2.42E-03	0.721659
		ConMix	3.39734	0.133,31.912	0.407471									ConMix	0.00363803	3.64E-03,3.64E-03	1			ConMix	-0.00277606	-2.78E-03,-2.78E-03	1
		RAPS	1.68863	0.412,6.914	0.466									RAPS	-0.000197362	-6.42E-04,2.47E-04	0.384			RAPS	0.000120827	-8.03E-04,1.04E-03	0.798
eGFRcys	362	Weighted median	0.895337	0.202,3.969	0.884299	eGFRcys	77	Weighted median	0.896111	0.216,3.71	0.879716	eGFRcys	106	Weighted median	-0.000593001	-1.45E-03,2.67E-04	0.176733	eGFRcys	15	Weighted median	0.000115832	-1.90E-03,2.13E-03	0.910452	eGFRcys	3	Weighted median	0.000764167	-3.36E-03,4.89E-03	0.716423	eGFRcys	4	Weighted median	-0.00057645	-2.95E-03,1.79E-03	0.63346
		IVW	0.698364	0.321,1.521	0.366097			IVW	0.701366	0.273,1.801	0.460977			IVW	-0.000789152	-1.40E-03,-1.78E-04	0.0113966			IVW	-0.000372927	-2.06E-03,1.32E-03	0.665004			IVW	-0.00143163	-4.48E-03,1.61E-03	0.356842			IVW	-0.000144704	-2.12E-03,1.83E-03	0.885897
		MR-Egger	0.693947	0.225,2.139	0.524639			MR-Egger	0.817346	0.201,3.329	0.778347			MR-Egger	-0.000925649	-2.27E-03,4.20E-04	0.177627			MR-Egger	0.000448704	-3.87E-03,4.77E-03	0.838715			MR-Egger	-0.00348421	-3.36E-02,2.67E-02	0.820844			MR-Egger	-0.00110237	-5.14E-03,2.93E-03	0.592376
		(intercept)	6.35398e-05	-0.008,0.008	0.987779			(intercept)	-0.00295623	-0.023,0.017	0.772078			(intercept)	4.51858e-05	-3.51E-04,4.42E-04	0.823222			(intercept)	-0.000301725	-1.75E-03,1.15E-03	0.683855			(intercept)	0.000761949	-9.92E-03,1.14E-02	0.88882			(intercept)	0.00074142	-1.98E-03,3.47E-03	0.593703
		MBE	1.15038	0.375,3.53	0.80654			MBE	1.09691	0.311,3.865	0.885532			MBE	-0.000506959	-2.19E-03,1.18E-03	0.555048			MBE	0.000103259	-3.26E-03,3.47E-03	0.952067			MBE	0.00132531	-2.57E-03,5.22E-03	0.504681			MBE	-0.000650599	-3.33E-03,2.03E-03	0.634346
		ConMix	0.64955	0.28,1.663	0.38277			ConMix	0.944788	0.337,2.7	0.900302			ConMix	-0.000955687	-9.56E-04,-9.56E-04	0.00305699			ConMix	-0.00627576	-6.28E-03,3.72E-03	1			ConMix	0	0.00E+00,0.00E+00	1			Contamination Mixture	0	0.00E+00,0.00E+00	1
		RAPS	0.687922	0.316,1.498	0.346			RAPS	0.719016	0.282,1.834	0.49			RAPS	-0.00100318	-1.62E-03,-3.88E-04	0.0014			RAPS	-0.000332928	-1.86E-03,1.19E-03	0.668			RAPS	-0.00167911	-8.29E-03,4.93E-03	0.618			RAPS	-0.000145377	-2.19E-03,1.90E-03	0.889
	358 (excluding 4 proxy SNPs)	Weighted median	0.894997	0.205,3.902	0.882598		No proxy SNPs						100 (excluding 6 proxy SNPs)	Weighted median	-0.000547014	-1.43E-03,3.35E-04	0.224117		13 (excluding 2 proxy SNPs)	Weighted median	6.8329e-05	-2.05E-03,2.19E-03	0.949634		No proxy SNPs						2 (excluding 2 proxy SNPs)	No results
		IVW	0.666903	0.308,1.444	0.303981									IVW	-0.000669231	-1.29E-03,-4.58E-05	0.0353888			IVW	-0.00023634	-2.04E-03,1.57E-03	0.797689
		MR-Egger	0.709787	0.233,2.166	0.54697									MR-Egger	-0.000841551	-2.21E-03,5.23E-04	0.22684			MR-Egger	0.000929376	-3.71E-03,5.57E-03	0.694361
		(intercept)	-0.000628067	-0.009,0.007	0.879209									(intercept)	5.69466e-05	-3.44E-04,4.58E-04	0.780603			(intercept)	-0.000412184	-1.91E-03,1.09E-03	0.590404
		MBE	1.1498	0.374,3.539	0.807721									MBE	-0.00048921	-2.15E-03,1.17E-03	0.564209			MBE	-0.000141723	-3.53E-03,3.25E-03	0.934721
		ConMix	0.64955	0.283,1.696	0.401949									ConMix	-0.000955687	-9.56E-04,-9.56E-04	0.00572358			ConMix	0.00372424	-6.28E-03,3.72E-03	1
		RAPS	0.672642	0.31,1.46	0.316									RAPS	-0.000882893	-1.51E-03,-2.55E-04	0.00584			RAPS	-0.000164353	-1.78E-03,1.45E-03	0.842
Urate	253	Weighted median	0.936079	0.773,1.134	0.498822	Urate	72	Weighted median	0.896089	0.733,1.096	0.284633	Urate	111	Weighted median	0.00133112	-5.90E-03,8.57E-03	0.71836	Urate	16	Weighted median	-0.000504267	-1.79E-02,1.69E-02	0.954657	Urate	4	Weighted median	-0.00828572	-3.71E-02,2.05E-02	0.572694	Urate	4	Weighted median	-0.00592643	-2.87E-02,1.68E-02	0.610031
		IVW	1.05031	0.934,1.181	0.410545			IVW	0.97376	0.85,1.116	0.702542			IVW	-0.0109191	-3.97E-02,1.79E-02	0.457408			IVW	0.00422389	-1.07E-02,1.91E-02	0.578168			IVW	0.0048485	-3.51E-02,4.48E-02	0.811881			IVW	-0.00609715	-3.15E-02,1.93E-02	0.638089
		MR-Egger	0.841725	0.708,1.001	0.0511052			MR-Egger	0.752274	0.604,0.938	0.0112819			MR-Egger	0.0258771	-3.52E-02,8.70E-02	0.406441			MR-Egger	0.00392724	-3.36E-02,4.15E-02	0.837637			MR-Egger	0.0613506	-4.50E-02,1.68E-01	0.258224			MR-Egger	-0.0278233	-7.82E-02,2.25E-02	0.278876
		(intercept)	0.0182617	0.008,0.029	0.000826654			(intercept)	0.0325792	0.01,0.055	0.00440645			(intercept)	-0.0118811	-2.93E-02,5.53E-03	0.18117			(intercept)	0.000105591	-1.21E-02,1.23E-02	0.986459			(intercept)	-0.0218911	-6.03E-02,1.65E-02	0.264213			(intercept)	0.0164155	-1.64E-02,4.92E-02	0.326399
		MBE	0.867211	0.715,1.051	0.147107			MBE	0.85039	0.672,1.076	0.177057			MBE	-0.0018155	-1.64E-02,1.28E-02	0.80703			MBE	-0.00527963	-3.00E-02,1.95E-02	0.675715			MBE	-0.0127031	-4.13E-02,1.59E-02	0.384662			MBE	-0.00423247	-3.02E-02,2.17E-02	0.749028
		ConMix	0.91336	0.771,1.196	0.366814			ConMix	0.786669	0.677,1.259	0.143454			ConMix	0.00272636	2.73E-03,2.73E-03	1			ConMix	-0.00997628	-2.00E-02,4.00E-02	0.476382			ConMix	0	-5.00E-02,5.00E-02	1			Contamination Mixture	-0.01	-3.00E-02,1.00E-02	0.42096
		RAPS	1.03642	0.921,1.166	0.552			RAPS	0.966434	0.837,1.116	0.642			RAPS	0.00126299	-6.86E-03,9.38E-03	0.76			RAPS	0.00333621	-1.09E-02,1.76E-02	0.646			RAPS	0.0250203	-1.62E-02,6.62E-02	0.234			RAPS	-0.0121591	-3.53E-02,1.10E-02	0.303
	252 (excluding 1 proxy SNPs)	Weighted median	0.935723	0.774,1.132	0.493199		No proxy SNPs						105 (excluding 6 proxy SNPs)	Weighted median	0.000957236	-6.36E-03,8.27E-03	0.797552		15 (excluding 1 proxy SNPs)	Weighted median	0.00176997	-1.59E-02,1.94E-02	0.844419		No proxy SNPs						3 (excluding 1 proxy SNPs)	Weighted median	0.0202593	-1.40E-02,5.45E-02	0.245878
		IVW	1.04894	0.933,1.179	0.423772									IVW	-0.0127848	-4.31E-02,1.75E-02	0.407819			IVW	0.00744326	-7.15E-03,2.20E-02	0.31753									IVW	0.0242193	-1.30E-03,4.97E-02	0.0629092
		MR-Egger	0.843186	0.709,1.003	0.0541575									MR-Egger	0.0306463	-3.29E-02,9.42E-02	0.344915			MR-Egger	0.0119435	-2.49E-02,4.88E-02	0.525171									MR-Egger	0.0597869	-1.70E-01,2.90E-01	0.610752
		(intercept)	0.0180565	0.007,0.029	0.00101268									(intercept)	-0.014172	-3.25E-02,4.11E-03	0.128698			(intercept)	-0.00156896	-1.33E-02,1.01E-02	0.79294									(intercept)	-0.017288	-1.25E-01,9.00E-02	0.7521
		MBE	0.867648	0.714,1.054	0.153059									MBE	-0.00105251	-1.58E-02,1.37E-02	0.888729			MBE	-0.00395162	-2.87E-02,2.08E-02	0.754743									MBE	0.0163285	-2.28E-02,5.55E-02	0.41337
		ConMix	0.904272	0.771,1.185	0.341647									ConMix	0.00272636	2.73E-03,2.73E-03	1			ConMix	2.37193e-05	-2.00E-02,4.00E-02	1									Contamination Mixture	0.02	-5.00E-02,1.20E-01	0.000489687
		RAPS	1.0347	0.919,1.164	0.571									RAPS	0.00106117	-7.18E-03,9.31E-03	0.801			RAPS	0.00651581	-7.88E-03,2.09E-02	0.375									RAPS	0.0399751	-1.87E-02,9.87E-02	0.182
BUN	292	Weighted median	1.69734	0.319,9.032	0.53506	BUN	56	Weighted median	3.46954	0.373,32.233	0.274004	BUN	107	Weighted median	0.000331829	-5.86E-04,1.25E-03	0.478682	BUN	16	Weighted median	0.000444806	-1.83E-03,2.72E-03	0.701604	BUN	4	Weighted median	0.000527889	-3.17E-03,4.22E-03	0.779562	BUN	4	Weighted median	-0.000661858	-3.42E-03,2.10E-03	0.637995
		IVW	1.21419	0.380,3.880	0.743357			IVW	1.79874	0.356,9.096	0.477717			IVW	0.000566487	-4.67E-05,1.18E-03	0.0701796			IVW	0.00183558	-1.98E-04,3.87E-03	0.0768939			IVW	0.00106437	-1.96E-03,4.09E-03	0.490091			IVW	-0.00113367	-3.41E-03,1.14E-03	0.32921
		MR-Egger	0.997096	0.064,15.622	0.998347			MR-Egger	0.556767	0.006,48.235	0.796986			MR-Egger	0.000271158	-1.05E-03,1.59E-03	0.686524			MR-Egger	0.00234604	-2.81E-03,7.50E-03	0.372474			MR-Egger	0.000524051	-7.51E-03,8.56E-03	0.898303			MR-Egger	-0.0010037	-5.67E-03,3.67E-03	0.673583
		(intercept)	0.00119115	-0.014,0.016	0.876946			(intercept)	0.0103815	-0.026,0.047	0.579951			(intercept)	9.68237e-05	-2.85E-04,4.79E-04	0.619415			(intercept)	-0.00018638	-1.91E-03,1.53E-03	0.83171			(intercept)	0.000215683	-2.76E-03,3.19E-03	0.88691			(intercept)	-9.3428e-05	-3.02E-03,2.84E-03	0.950184
		MBE	2.3949	0.105,54.519	0.583889			MBE	5.06506	0.075,340.469	0.449854			MBE	0.000312152	-1.75E-03,2.37E-03	0.766204			MBE	8.51382e-06	-3.18E-03,3.20E-03	0.995822			MBE	0.000418169	-3.92E-03,4.76E-03	0.850249			MBE	-0.000421504	-3.76E-03,2.92E-03	0.80468
		ConMix	0.854027	0.124,2.893	0.785877			ConMix	0.723948	0.135,37.224	0.781777			ConMix	3.56887e-05	3.57E-05,3.57E-05	0.81201			ConMix	0.00308481	3.08E-03,3.08E-03	1			ConMix	0	0.00E+00,0.00E+00	1			Contamination Mixture	0	0.00E+00,0.00E+00	1
		RAPS	0.859735	0.272,2.719	0.797			RAPS	1.36798	0.256,7.313	0.714			RAPS	0.000543301	-1.33E-04,1.22E-03	0.115			RAPS	0.00135212	-3.48E-04,3.05E-03	0.119			RAPS	0.00107343	-2.07E-03,4.21E-03	0.503			RAPS	-0.00114242	-3.50E-03,1.22E-03	0.343
	290 (excluding 2 proxy SNPs)	Weighted median	1.59726	0.305,8.378	0.579713		55 (excluding 1 proxy SNPs)	Weighted median	2.90806	0.286,29.588	0.367127		101 (excluding 6 proxy SNPs)	Weighted median	0.000325471	-6.27E-04,1.28E-03	0.502818		15 (excluding 1 proxy SNPs)	Weighted median	0.000595737	-1.75E-03,2.95E-03	0.619183		No proxy SNPs						3 (excluding 1 proxy SNPs)	Weighted median	-0.000724894	-4.41E-03,2.96E-03	0.700024
		IVW	1.22719	0.381,3.953	0.731596			IVW	1.73117	0.33,9.086	0.516484			IVW	0.000502997	-1.31E-04,1.14E-03	0.120214			IVW	0.00229424	3.68E-04,4.22E-03	0.0195769									IVW	-0.000659477	-3.95E-03,2.63E-03	0.694073
		MR-Egger	0.85372	0.053,13.658	0.91098			MR-Egger	0.536753	0.006,48.732	0.786783			MR-Egger	0.000390549	-9.50E-04,1.73E-03	0.567857			MR-Egger	0.00346906	-1.38E-03,8.31E-03	0.160493									MR-Egger	0.000823795	-1.03E-02,1.20E-02	0.884869
		(intercept)	0.00218769	-0.013,0.017	0.777139			(intercept)	0.0103684	-0.027,0.047	0.583703			(intercept)	3.69039e-05	-3.50E-04,4.24E-04	0.851883			(intercept)	-0.000421958	-2.01E-03,1.17E-03	0.602595									(intercept)	-0.000724999	-5.93E-03,4.48E-03	0.78498
		MBE	1.85589	0.072,47.911	0.709296			MBE	0.0897235	0.001,6.115	0.263006			MBE	0.000408785	-1.73E-03,2.55E-03	0.708565			MBE	-8.40699e-06	-3.26E-03,3.24E-03	0.995957									MBE	-0.000901225	-5.19E-03,3.39E-03	0.680403
		ConMix	0.720512	0.11,2.779	0.729995			ConMix	0.668289	0.118,28.99	0.69627			ConMix	3.56887e-05	3.57E-05,3.57E-05	0.891142			ConMix	0.00308481	3.08E-03,3.08E-03	1									Contamination Mixture	0	0.00E+00,0.00E+00	1
		RAPS	0.862962	0.271,2.747	0.803			RAPS	1.29735	0.233,7.238	0.767			RAPS	0.000460786	-2.30E-04,1.15E-03	0.191			RAPS	0.00169136	-5.54E-05,3.44E-03	0.0577									RAPS	-0.000659624	-4.04E-03,2.72E-03	0.702
UACR	74	Weighted median	1.26536	0.476,3.363	0.637005	UACR	5	Weighted median	0.608096	0.121,3.058	0.546074	UACR	111	Weighted median	-0.00155911	-5.14E-03,2.02E-03	0.393157	UACR	16	Weighted median	-0.000641004	-9.17E-03,7.89E-03	0.882858	UACR	4	Weighted median	-0.00380733	-1.66E-02,8.94E-03	0.558424	UACR	4	Weighted median	-0.00790023	-1.81E-02,2.25E-03	0.127215
		IVW	1.0867	0.566,2.088	0.80289			IVW	0.903766	0.24,3.407	0.881195			IVW	-0.00130688	-4.04E-03,1.42E-03	0.347812			IVW	0.0033829	-4.62E-03,1.14E-02	0.407327			IVW	-0.00354024	-1.42E-02,7.14E-03	0.515776			IVW	-0.00720286	-1.54E-02,9.53E-04	0.083452
		MR-Egger	0.817931	0.144,4.652	0.820736			MR-Egger	0.490793	0.026,9.132	0.633257			MR-Egger	0.00129766	-4.41E-03,7.00E-03	0.65578			MR-Egger	0.00543878	-1.42E-02,2.51E-02	0.587648			MR-Egger	0.00159566	-2.60E-02,2.92E-02	0.909739			MR-Egger	-0.00524783	-2.19E-02,1.14E-02	0.537546
		(intercept)	0.0053212	-0.025,0.035	0.729346			(intercept)	0.0232472	-0.076,0.122	0.64598			(intercept)	-0.000882531	-2.58E-03,8.16E-04	0.308388			(intercept)	-0.000771949	-7.47E-03,5.92E-03	0.821261			(intercept)	-0.00214252	-1.28E-02,8.47E-03	0.692301			(intercept)	-0.00150449	-1.27E-02,9.70E-03	0.792329
		MBE	0.970626	0.194,4.858	0.971055			MBE	0.417892	0.06,2.901	0.377424			MBE	-0.00203723	-9.21E-03,5.14E-03	0.577956			MBE	-0.00438964	-1.82E-02,9.42E-03	0.533199			MBE	-0.00463878	-2.02E-02,1.09E-02	0.558847			MBE	-0.00962741	-2.17E-02,2.46E-03	0.118615
		ConMix	3.79755	0.396,16.85	0.309668			ConMix	0.904905	0.063,96.551	0.881204			ConMix	-4.47872e-06	-4.48E-06,-4.48E-06	0.938978			ConMix	-0.00228504	-2.29E-03,7.71E-03	1			ConMix	0	-1.00E-02,0.00E+00	1			Contamination Mixture	-0.01	-1.00E-02,0.00E+00	0.11068
		RAPS	1.11922	0.546,2.292	0.758			RAPS	0.903572	0.231,3.538	0.884			RAPS	-0.00101626	-3.90E-03,1.86E-03	0.489			RAPS	0.00267114	-5.25E-03,1.06E-02	0.509			RAPS	-0.00354666	-1.46E-02,7.48E-03	0.528			RAPS	-0.00724246	-1.59E-02,1.38E-03	0.0996
	No proxy SNPs						No proxy SNPs						101 (excluding 5 proxy SNPs)	Weighted median	-0.00175272	-5.41E-03,1.91E-03	0.347891		15 (excluding 1 proxy SNPs)	Weighted median	-0.00339936	-1.23E-02,5.50E-03	0.454265		No proxy SNPs						No proxy SNPs
														IVW	-0.0011972	-3.98E-03,1.58E-03	0.398836			IVW	0.00333917	-5.21E-03,1.19E-02	0.443974
														MR-Egger	0.0010251	-4.77E-03,6.82E-03	0.72873			MR-Egger	0.00541631	-1.55E-02,2.64E-02	0.612415
														(intercept)	-0.00075015	-2.46E-03,9.65E-04	0.391221			(intercept)	-0.000767425	-7.78E-03,6.25E-03	0.830249
														MBE	-0.00249992	-9.82E-03,4.82E-03	0.503297			MBE	-0.00488848	-1.90E-02,9.20E-03	0.496473
														ConMix	-0.00247281	-2.47E-03,-2.47E-03	0.275042			ConMix	-0.00228504	-2.29E-03,7.71E-03	0.869549
														RAPS	-0.000927509	-3.85E-03,1.99E-03	0.534			RAPS	0.00247029	-5.94E-03,1.09E-02	0.565

## Sheet: Table S3 
S3 Table. MR-PRESSO testing casusal effect of kidney function on kidney cancer
global test: detection of horizontal pleiotropy ; outlier-test: correction of horizontal pleiotropy via outlier removal; distortion test: testing of significant distortion in the causal estimates before and after outlier removal
Exposure: eGFRcrea
P<5E-8, N=660
MR Analysis	Causal Estimate	Sd	T-stat	P-value	global test RSSobs	global test p-value	distortion coefficient	distortion test p-value
Raw	0.359053	0.694163	0.517247	0.605157	787.564	<0.001	79.2198	0.416
Outlier-corrected	0.200342	0.680952	0.294209	0.768691
Pleiotropy coefficients per SNP
ID	1	2	3	4	5	6	7	8	9	10	11	12	13	14	15	16	17	18	19	20	21	22	23	24	25	26	27	28	29	30	31	32	33	34	35	36	37	38	39	40	41	42	43	44	45	46	47	48	49
RSSobs	0.00171396	8.94276e-05	0.000937301	0.000646926	0.00501486	0.00111536	0.000416693	2.65102e-06	0.000591036	0.00109352	0.00611591	0.00155815	0.000359767	0.000101694	0.000785371	0.00121691	0.000315759	0.00773722	0.000144991	0.00523109	6.81567e-05	0.00691641	0.000748315	0.000226286	0.00056313	0.0037931	0.00268266	0.0021108	0.00238745	0.000161764	0.002207	0.00154637	0.00251019	0.00210235	2.99644e-06	0.00237731	1.25665e-05	0.000323133	0.0137781	0.00892439	0.00177079	0.000570545	0.00176777	0.000376089	0.00635208	0.00909905	0.0352749	0.00108504	0.00228613
Pvalue	1	1	1	1	1	1	1	1	1	1	1	1	1	1	1	1	1	1	1	1	1	1	1	1	1	1	1	1	1	1	1	1	1	1	1	1	1	1	1	1	1	1	1	1	1	1	1	1	1
P<5E-20, N=99
MR Analysis	Causal Estimate	Sd	T-stat	P-value	global test RSSobs	global test p-value	distortion coefficient	distortion test p-value
Raw	0.0694883	1.13612	-2.34712	0.020931	132.483	0.018	-19.2951	0.586
Outlier-corrected	0.0834774	1.05488	-2.354	0.0456498
Pleiotropy coefficients per SNP
ID	1	2	3	6	7	8	9	10	11	12	13	14	15	16	17	18	19	20	21	22	23	24	25	26	27	28	29	30	31	32	33	34	35	36	37	38	39	40	41	42	43	44	45	46	47	48	49	50	51
RSSobs	5.09283e-07	0.00327355	0.00682916	0.00022959	0.00133283	0.00749557	0.00799708	0.000389978	0.00182151	0.00474636	0.00824563	1.13452e-07	0.00406453	3.21313e-07	0.00122773	0.00303018	0.00130044	0.00162998	0.000292123	4.33883e-05	0.00931837	0.00220357	0.000631365	1.25916e-05	0.0070956	0.0100903	0.00719008	0.000410806	0.00514869	0.00273638	4.68964e-06	0.00197167	0.00023005	0.000647931	0.00694948	0.00580682	0.000127368	0.0052495	0.000319849	2.67695e-06	0.00722418	4.09515e-06	0.0035738	2.89094e-08	0.00747705	0.0201673	0.0224347	0.000495593	0.00401271
Pvalue	1	1	1	1	1	1	1	1	1	1	1	1	1	1	1	1	1	1	1	1	1	1	1	1	1	1	1	1	1	1	1	1	1	1	1	1	1	1	1	1	1	1	1	1	1	1	1	1	1
Exposure: eGFRcys
P<5E-8, N=362
MR Analysis	Causal Estimate	Sd	T-stat	P-value	global test RSSobs	global test p-value	distortion coefficient	distortion test p-value
Raw	-0.359015	0.397225	-0.903808	0.3667	407.808	0.061	NA	NA
Outlier-corrected	NA	NA	NA	NA
P<5E-20, N=77
MR Analysis	Causal Estimate	Sd	T-stat	P-value	global test RSSobs	global test p-value	distortion coefficient	distortion test p-value
Raw	-0.354725	0.481154	-0.737239	0.463247	91.403	0.152
Outlier-corrected	NA	NA	NA	NA
Exposure: urate
P<5E-8, N=253
MR Analysis	Causal Estimate	Sd	T-stat	P-value	global test RSSobs	global test p-value	distortion coefficient	distortion test p-value
Raw	0.0490819	0.0596425	0.822935	0.411323	316.548	0.006	19.0955	0.89
Outlier-corrected	0.0412122	0.0585917	0.70338	0.482471
Pleiotropy coefficients per SNP
ID	1	2	3	4	5	6	7	8	9	10	11	12	13	14	15	16	17	18	19	20	21	22	23	24	25	26	27	28	29	30	31	32	33	34	35	36	37	38	39	40	41	42	43	44	45	46	47	48	49
RSSobs	0.0075412	0.00181928	0.00904056	0.0314879	0.00128698	0.00232166	0.000208441	0.000520483	0.000944236	0.00150912	2.18835e-05	0.00169441	2.57035e-06	0.00853802	0.00153356	0.000918404	0.00602915	0.000119036	0.00014601	2.39579e-08	2.35926e-05	0.00125742	0.0175306	0.0015297	0.00236668	0.0282308	0.0479687	8.93376e-05	0.000175678	0.0411782	0.074632	0.0413809	0.0308235	0.00152225	0.000117721	0.000734603	0.00837635	0.0237216	0.0024626	0.00199991	0.0191719	0.0359014	1.26991e-05	0.0809202	0.000684571	0.000354585	0.0012313	0.000378875	2.91095e-05
Pvalue	1	1	1	1	1	1	1	1	1	1	1	1	1	1	1	1	1	1	1	1	1	1	1	1	1	1	1	1	1	1	1	1	1	1	1	1	1	1	1	1	1	1	1	1	1	1	1	1	1
P<5E-20, N=72
MR Analysis	Causal Estimate	Sd	T-stat	P-value	global test RSSobs	global test p-value	distortion coefficient	distortion test p-value
Raw	-0.0265907	0.0696291	-0.381891	0.703683	94.4251	0.05
Outlier-corrected	NA	NA	NA	NA
Exposure: BUN
P<5E-8, N=292
MR Analysis	Causal Estimate	Sd	T-stat	P-value	global test RSSobs	global test p-value	distortion coefficient	distortion test p-value
Raw	0.194076	0.592758	0.327412	0.743592	378.543	<0.001	14071.5	0.003
Outlier-corrected	0.00136948	0.570695	0.00239968	0.998087
Pleiotropy coefficients per SNP
ID	1	2	3	4	5	6	7	8	9	10	11	12	13	14	15	16	17	18	19	20	21	22	23	24	25	26	27	28	29	30	31	32	33	34	35	36	37	38	39	40	41	42	43	44	45	46	47	48	49
RSSobs	0.000355226	0.00105353	0.00452239	0.000133839	0.000328899	7.87944e-05	0.00744608	0.00233065	0.00128932	0.000253128	0.00203759	0.00371476	0.00887189	0.00166714	0.000265176	0.0108114	7.14064e-05	0.00292276	0.00110239	0.000214597	0.00549558	0.0142785	0.0019619	0.129221	5.95803e-05	0.00239003	0.0318391	0.000189274	0.00235536	0.00230582	0.010639	0.0012745	0.0884647	0.000257826	0.000561454	0.00419533	0.00105312	0.0232627	0.00384412	0.0074991	0.00111583	5.77369e-05	0.00528185	0.0352557	0.0265632	0.00178756	1.14817e-05	0.000190289	3.00616e-05
Pvalue	1	1	1	1	1	1	1	1	1	1	1	1	1	1	1	1	1	1	1	1	1	1	1	<0.292	1	1	1	1	1	1	1	1	1	1	1	1	1	1	1	1	1	1	1	1	1	1	1	1	1
P<5E-20, N=56
MR Analysis	Causal Estimate	Sd	T-stat	P-value	global test RSSobs	global test p-value	distortion coefficient	distortion test p-value
Raw	0.532396	0.714655	0.744969	0.459105	68.696	0.344
Outlier-corrected	NA	NA	NA	NA
Exposure: UACR
P<5E-8, N=74
MR Analysis	Causal Estimate	Sd	T-stat	P-value	global test RSSobs	global test p-value	distortion coefficient	distortion test p-value
Raw	0.0831457	0.333104	0.249609	0.803591	80.9188	0.289
Outlier-corrected	NA	NA	NA	NA
P<5E-20, N=5
MR Analysis	Causal Estimate	Sd	T-stat	P-value	global test RSSobs	global test p-value	distortion coefficient	distortion test p-value
Raw	-0.101185	0.452421	-0.223652	0.833987	3.56855	0.72
Outlier-corrected	NA	NA	NA	NA
[truncated: 611 more columns]

## Sheet:  Table S4
S4 Table. List of the proxy SNPs
Forward Mendelian Randomization analysis (P<5E-8)
Exposure: eGFRcrea (N=7)
SNP	Proxy SNPs
rs11062011	rs495360
rs12588550	rs7610
rs13159523	rs436539
rs16532	rs521633
rs4809370	rs4809369
rs56229700	rs522611
rs61830291	rs4846335
Exposure: eGFRcys (N=4)
SNP	Proxy SNPs
rs11860535	rs67520546
rs2937124	rs35808754
rs35275076	rs4484042
rs4809370	rs4809369
Exposure:Urate (N=1)
SNP	Proxy SNPs
rs11551890	rs62479822
Exposure: BUN (N=2)
SNP	Proxy SNPs
rs1975379	rs2713245
rs838133	rs380743
Exposure: UACR (N=0)
Reverse Mendelian Randomization analysis (P<5E-5)
Outcome: eGFRcrea (N=5)
SNP	proxy SNP
rs142873393	rs141350935
rs186187109	rs116684682
rs369259671	rs9792016
rs556301564	rs78905809
rs75947477	rs9294573
Outcome: eGFRcys (N=6)
SNP	proxy SNP
rs142873393	rs141350935
rs186187109	rs148491901
rs35261359	rs11914943
rs369259671	rs17167536
rs556301564	rs78905809
rs75947477	rs12197958
Oucome:Urate (N=6)
SNP	proxy SNP
rs11900388	rs1992909
rs142873393	rs141350935
rs186187109	rs116684682
rs369259671	rs9792016
rs556301564	rs78905809
rs75947477	rs13219480
Outcome: BUN (N=6)
SNP	proxy SNP
rs13340082	rs6000730
rs142873393	rs141350935
rs186187109	rs11230380
rs369259671	rs17167536
rs556301564	rs78905809
rs75947477	rs662410
Outcome: UACR (N=5)
SNP	proxy SNP
rs142873393	rs141350935
rs186187109	rs148491901
rs369259671	rs9792016
rs556301564	rs78905809
rs75947477	rs599665

## Sheet: Table S5   
S5 Table. Phenoscanner traits associated with the eGFRcrea instrumental SNPs (P<5E-8)
Trait category	Phenoscanner trait	Number of SNPs	P (min)
body composition (N=259 associations with the eGFRcre SNPs)	Arm fat mass left	62	1.02e-14
	Arm fat mass right	64	9.4e-16
	Arm fat percentage left	48	3.7e-21
	Arm fat percentage right	46	2.4e-21
	Arm fat-free mass left	110	1.84e-55
	Arm fat-free mass right	117	3.39e-55
	Arm predicted mass left	114	7.16e-56
	Arm predicted mass right	113	1.3e-54
	Body fat percentage	57	9.29e-21
	Body mass index	82	4.18e-21
	Body mass index adjsuted for physical activity in males	4	2.61e-05
	Body mass index adjusted for smoking	16	2.78e-07
	Body mass index adjusted for smoking in males	6	1.92e-05
	Body mass index females	5	1.03e-07
	Body mass index in female non-smokers	4	2.04e-05
	Body mass index in females	4	1.29e-07
	Body mass index in females greater than 50 years of age	5	5.6e-06
	Body mass index in male non-smokers	5	8.15e-06
	Body mass index in males greater than 50 years of age	6	3.8e-05
	Body mass index in non-smokers	14	1.79e-06
	Body mass index males	8	4.41e-07
	Comparative body size at age 10	49	3.6e-13
	Impedance of arm left	99	4.04e-25
	Impedance of arm right	101	2.06e-24
	Impedance of leg left	104	6.81e-26
	Impedance of leg right	105	2.33e-29
	Impedance of whole body	113	1.81e-25
	Leg fat mass left	57	1.21e-15
	Leg fat mass right	59	2.24e-15
	Leg fat percentage left	52	3.31e-16
	Leg fat percentage right	54	3.12e-16
	Leg fat-free mass left	105	5.56e-54
	Leg fat-free mass right	101	4.75e-57
	Leg predicted mass left	104	3.38e-53
	Leg predicted mass right	100	4.72e-57
	Obesity class 1	3	3.7e-05
	Trunk fat mass	64	4.3e-19
	Trunk fat percentage	54	1.08e-22
	Trunk fat-free mass	116	3.03e-70
	Trunk predicted mass	116	1.54e-69
	Whole body fat mass	65	5.84e-15
	Whole body fat-free mass	114	8.77e-63
	Whole body water mass	113	9.95e-63
blood-pressure (N=129 associations with the eGFRcre SNPs)	Diastolic blood pressure	80	2.19e-18
	Medication for cholesterol, blood pressure or diabetes: blood pressure medication	23	5.67e-16
	Self-reported hypertension	61	3.97e-37
	Systolic blood pressure	52	1.35e-13
	Treatment with blood pressure medication	34	2.03e-31
	Treatment with enalapril	1	0.0002432
	Treatment with eprosartan	1	0.0004423
	Treatment with lisinopril	5	5.93e-05
	Treatment with ramipril	8	1.2e-08
	Vascular or heart problems diagnosed by doctor: high blood pressure	57	8.31e-38
blood traits (N=281 associations with the eGFRcre SNPs)	Basophil count	31	5.36e-14
	Basophil percentage of granulocytes	10	6.17e-06
	Basophil percentage of white cells	7	1.73e-08
	Eosinophil count	49	3.83e-37
	Eosinophil percentage of granulocytes	40	1.27e-13
	Eosinophil percentage of white cells	36	1.56e-12
	Granulocyte count	50	2.22e-81
	Granulocyte percentage of myeloid white cells	25	1.68e-39
	Hematocrit	92	7.45e-69
	Hemoglobin concentration	90	5.73e-61
	High light scatter percentage of red cells	43	5.65e-39
	High light scatter reticulocyte count	46	4.69e-38
	Immature fraction of reticulocytes	33	3.96e-30
	Lymphocyte count	43	1.81e-99
	Lymphocyte percentage of white cells	34	3.6e-38
	Mean corpuscular hemoglobin	38	3.66e-98
	Mean corpuscular hemoglobin concentration	29	3.47e-43
	Mean corpuscular volume	39	8e-119
	Mean platelet volume	41	6.19e-44
	Monocyte count	46	8.24e-49
	Monocyte percentage of white cells	24	1.68e-23
	Myeloid white cell count	49	5.13e-77
	Neutrophil count	49	9.19e-83
	Neutrophil percentage of granulocytes	38	1.12e-12
	Neutrophil percentage of white cells	31	4.33e-47
	Platelet count	64	2.34e-21
	Platelet distribution width	34	3.19e-20
	Plateletcrit	54	3.54e-23
	Red blood cell count	88	4.54e-65
	Red cell distribution width	39	1.13e-43
	Reticulocyte count	54	1.64e-39
	Reticulocyte fraction of red cells	45	6.03e-40
	Sum basophil neutrophil counts	49	2.69e-83
	Sum eosinophil basophil counts	44	9.5e-41
	Sum neutrophil eosinophil counts	51	3.17e-81
	White blood cell count	46	2.25e-80
anthropometric (N=237 associations with the eGFRcre SNPs)	Birth weight	28	4.4e-09
	Breast size bra cup size in women	2	1.94e-06
	Comparative height size at age 10	90	3.34e-44
	Height	172	2e-92
	Height SDS for females aged 10 years and males aged 12 years	2	6.91e-06
	Hip circumference	73	7.05e-20
	Hip circumference adjusted for BMI	13	8.4e-14
	Hip circumference in females	6	4.9e-05
	Waist circumference	45	3.19e-16
	Waist hip ratio in physically inactive males	1	0.0003751
	Weight	87	6.83e-33
bone mineral density (N=78 associations with the eGFRcre SNPs)	Femoral neck mineral density	4	4.01e-05
	Heel bone mineral density	66	9.38e-51
	Heel bone mineral density left	43	8.85e-32
	Heel bone mineral density right	42	1.51e-33
	Lumbar spine bone mineral density in females	1	0.0001454
cancer (N=17 associations with the eGFRcre SNPs)	Cause of death: malignant neoplasm of rectum	1	8.14e-05
	Cause of death: malignant neoplasm, unspecified	2	2.63e-05
	High grade serous ovarian cancer	3	9.82e-10
	Invasive ovarian cancer	2	4.74e-08
	Malignant neoplasm of breast	4	1.13e-05
	Self-reported breast cancer	3	6.75e-07
	Self-reported pituitary adenoma or tumour	1	0.0005185
	Self-reported squamous cell carcinoma	1	6.18e-06
	Serous invasive ovarian cancer	3	6.61e-09
	Cause of death: malignant neoplasm of ureter	1	0.0001044
	Diffuse non-hodgkins lymphoma	1	0.0003485
	Illnesses of mother: breast cancer	1	7.99e-05
	Self-reported brain cancer or primary malignant brain tumour	1	0.0004655
cardiovascular (N=73 associations with the eGFRcre SNPs)	Acute myocardial infarction	4	3.81e-17
	Angina pectoris	3	2.18e-10
	Cause of death: thoracic aortic aneurysm, ruptured	3	0.0002332
	Chest pain or discomfort walking normally	3	0.00026
	Chest pain or discomfort when walking uphill or hurrying	3	5.62e-05
	Chronic ischaemic heart disease	11	1.04e-48
	Coronary artery disease	55	3e-154
	Heart failure	1	0.0001362
	Myocardial infarction	16	9e-27
	Occlusion and stenosis of precerebral arteries, not resulting in cerebral infarction	2	1.18e-05
	Self-reported angina	12	3.2e-32
	Self-reported heart attack or myocardial infarction	12	1.24e-26
	Treatment with isosorbide mononitrate	5	2.86e-06
	Treatment with nicorandil	2	4.5e-07
	Vascular or heart problems diagnosed by doctor: angina	12	3.7e-31
	Vascular or heart problems diagnosed by doctor: heart attack	12	5.12e-26
diabetes (N=48 associations with the eGFRcre SNPs)	Diabetes diagnosed by doctor	22	1.03e-11
	HbA1c	10	2.59e-09
	Medication for cholesterol, blood pressure or diabetes: insulin	14	6.66e-23
	Self-reported diabetes	22	4.38e-09
	Treatment with glibenclamide	1	0.0002816
	Treatment with gliclazide	4	0.0002574
	Treatment with insulin product	13	4.65e-47
	Treatment with metformin	12	6.65e-09
	Type II diabetes	14	6.7e-12
	Type II diabetes adjusted for BMI	12	4.2e-08
gastrointestinal (N=57 associations with the eGFRcre SNPs)	Cause of death: acute vascular disorders of intestine	1	0.0003776
	Cholelithiasis	4	9.16e-06
	Haemorrhoids	2	9.66e-05
	Intestinal malabsorption	18	3.52e-150
	Mouth or teeth dental problems: dentures	24	8.07e-12
	Mouth or teeth dental problems: mouth ulcers	18	1.39e-09
	Other disorders of gingiva and edentulous alveolar ridge	1	6.48e-05
	Self-reported anal fissure	2	9.49e-05
	Self-reported cholecystitis	1	9.67e-05
	Self-reported helicobacter pylori	1	0.0002011
	Cause of death: other and unspecified intestinal obstruction	1	5.32e-06
	Cause of death: perforation of intestine	1	7.8e-05
	Cause of death: vascular disorder of intestine, unspecified	1	4.56e-06
inflammatory and autoinflammatory (N=48 associations with the eGFRcre SNPs)	Allergic disease	14	1.39e-17
	Crohns disease	10	3.1e-12
	Hayfever, allergic rhinitis or eczema	22	1.49e-14
	Inflammatory bowel disease	6	2.64e-20
	Primary sclerosing cholangitis	19	2.95e-159
	Psoriasis	2	1.76e-14
	Self-reported hayfever or allergic rhinitis	3	3.86e-06
	Insulin-like growth factor 1	1	4.42e-05
neuropsychiatric (N=85 associations with the eGFRcre SNPs)	Alzheimers disease	6	<0.05/687
	Fed-up feelings	11	1.8e-12
	Guilty feelings	7	3.05e-08
	Illnesses of father: alzheimers disease or dementia	2	2.15e-226
	Illnesses of mother: alzheimers disease or dementia	3	<0.05/687
	Illnesses of siblings: alzheimers disease or dementia	1	1.07e-31
	Intelligence	8	5.65e-10
	Irritability	7	2.46e-14
	Mental disorder, not otherwise specified	1	0.0002931
	Miserableness	13	1.53e-10
	Nervous feelings	20	2.06e-11
	Neuroticism	10	4.36e-15
	Neuroticism score	22	2.84e-18
	Schizophrenia	37	2e-26
	Self-reported post-natal depression	1	2.81e-06
	Treatment with chlorpromazine	2	0.0003598
	Worrier or anxious feelings	16	1.73e-19
	Other anxiety disorders	1	3.13e-05
	Parkinsons disease	1	1.57e-09
renal (N=188 associations with the eGFRcre SNPs)	Calculus of kidney and ureter	9	1.42e-08
	Chronic kidney disease	36	8e-18
	Glomerular filtration rate	11	2e-15
	Glomerular filtration rate creatinine	30	5e-40
	Glomerular filtration rate in non diabetics creatinine	14	3e-22
	log eGFR creatinine	158	5.6e-42
	log eGFR creatinine in non diabetics	142	6.9e-41
	Self-reported kidney stone or ureter stone/bladder stone	11	7.45e-09
	Serum creatinine estimated glomerular filtration rate eGFR	15	8.38e-18
	Unspecified nephritic syndrome	1	0.0002202
	Acute tubulo-interstitial nephritis	1	0.0001769
	Creatinine	1	0.0001947
	Creatinine in urine	1	1.11e-05
	Self-reported renal or kidney failure	1	0.0001348
	Serum urate	1	2.33e-05
	Tubulo-interstitial nephritis, not specified as acute or chronic	1	0.0001517
respiratory (N=139 associations with the eGFRcre SNPs)	Asthma	26	4.05e-30
	Forced expiratory volume in 1-second	59	5.92e-29
	Forced expiratory volume in 1-second, best measure	56	1.17e-27
	Forced expiratory volume in 1-second, predicted	31	6.03e-15
	Forced expiratory volume in 1-second, predicted percentage	25	1.48e-18
	Forced vital capacity	77	5.05e-36
	Forced vital capacity, best measure	68	2.5e-36
	Peak expiratory flow	48	6.6e-13
	Reproduciblity of spirometry measurement using ers or ats criteria	2	0.0001716
	Self-reported asthma	20	7.53e-31
	Treatment with beclometasone dipropionate+salbutamol	1	0.003615
	Treatment with bricanyl 250mcg inhaler	1	0.0003493
	Treatment with montelukast product	1	0.0004392
serum lipids (N=78 associations with the eGFRcre SNPs)	APOB apolipoprotein B	2	3.9e-41
	HDL cholesterol	11	1e-14
	HDL cholesterol medium lipoprotein fraction concentration	1	1.7e-09
	High density lipoprotein	18	1.69e-15
	LDL cholesterol change with statins	3	4.21e-10
	LDL cholesterol female	3	3.44e-31
	LDL cholesterol large lipoprotein fraction concentration	1	6e-09
	LDL cholesterol male	2	6.28e-25
	LDL cholesterol response to statins absolute change in LDL cholesterol	1	3.5e-09
	LDL cholesterol small lipoprotein fraction concentration	1	9.2e-12
	LDL cholesterol small lipoprotein fraction concentration in fasting sample	1	5e-09
	LDL cholesterol total lipoprotein fraction concentration in fasting sample	1	2.2e-20
	Lipid metabolism phenotypes	1	2e-53
	Lipoprotein associated phospholipase A2 activity change in response to darapladib treatment in cardiovascular disease	1	8e-09
	Lipoprotein associated phospholipase A2 activity Lp2	1	1.5e-22
	Low density lipoprotein	22	1.63e-272
	Lp2 mass	1	7.1e-05
	Medication for cholesterol, blood pressure or diabetes: cholesterol lowering medication	23	2.34e-58
	Self-reported high cholesterol	29	9.48e-137
	Total cholesterol	23	4.77e-187
	Total cholesterol change with statins	1	4.2e-06
	Treatment with atorvastatin	13	2.15e-36
	Treatment with cholesterol lowering medication	20	5.23e-65
	Treatment with ezetimibe	5	1.34e-17
	Treatment with ezetrol 10mg tablet	3	4.92e-09
	Treatment with lipitor 10mg tablet	5	7.97e-17
	Treatment with rosuvastatin	5	1.98e-13
	Treatment with simvastatin	21	8.95e-44
	Triglycerides	28	6e-131
	VLDL cholesterol small lipoprotein fraction concentration	1	6.29e-19
	VLDL cholesterol small lipoprotein fraction concentration in fasting sample	1	1.6e-13
	VLDL cholesterol total lipoprotein fraction concentration	1	7.1e-11
Treatment (N=13 associations with the eGFRcre SNPs)	Treatment with amiloride	1	4.26e-07
	Treatment with aprovel 75mg tablet	1	7.16e-05
	Treatment with baclofen	1	0.0003162
	Treatment with clopidogrel	1	0.0002782
	Treatment with dixarit 25mcg tablet	1	0.0001868
	Treatment with efexor 37.5mg tablet	1	2.28e-05
	Treatment with eltroxin 25micrograms tablet	1	0.0002466
	Treatment with levetiracetam	1	0.0004585
	Treatment with livial 2.5mg tablet	1	2.14e-06
	Treatment with persantin 25mg tablet	1	5.22e-05
	Treatment with piriteze 10mg tablet	1	9.28e-05
	Treatment with progesterone product	1	0.000107
	Treatment with salmeterol	1	0.0003449
Unclassified (N=52 associations with the eGFRcre SNPs)	Age at menarche	1	1e-07
	Body mass index in males less than or equal to 50 years of age	1	0.00028
	Cause of death: acute lymphoblastic leukaemia	1	2.96e-05
	Cause of death: alcoholic hepatitis	1	7.09e-05
	Cause of death: asthma, unspecified	2	4.67e-05
	Cause of death: atrial fibrillation and flutter	1	2.29e-07
	Cause of death: calculus of gallbladder without cholecystitis	1	4.75e-05
	Cause of death: endocarditis, valve unspecified	1	0.0001468
	Cause of death: fatty liver	1	5.58e-06
	Cause of death: home	1	0.000217
	Cause of death: multiple sclerosis	1	1.95e-05
	Complications of other internal prosthetic devices, implants and grafts	1	0.000164
	Crohns disease progression	1	3.9e-05
	Disorders of lachrymal system	1	0.0003943
	Fractured bone site: spine	1	0.0002475
	Home area population density: Scotland large urban area	3	0.0002309
	IGP53	1	4.08e-09
	Inguinal hernia	1	3.21e-05
	Mean corpuscular hemoglobin MCH	1	2.46e-13
	Medication for cholesterol, blood pressure or diabetes: none of the above	1	4.74e-05
	Morning or evening person	1	3.86e-05
	Multiple sclerosis	1	0.0001866
	Number of full brothers	1	0.0002609
	Other and unspecified injuries of wrist and hand	1	2.02e-06
	Other deforming dorsopathies	1	6.09e-05
	Other dermatitis	1	0.0003692
	Other diseases of biliary tract	1	8.13e-05
	Other disorders of tympanic membrane	2	0.000205908
	Other specific joint derangements	1	6.16e-05
	Postprocedural musculoskeletal disorders	1	4.62e-05
	Pulse rate	1	2.08e-08
	Rheumatoid arthritis	1	0.00039
	Self-reported ankylosing spondylitis	1	0.0001371
	Self-reported blistering or desquamating skin disorder	1	8.38e-05
	Self-reported cin or pre-cancer cells cervix	1	4.21e-05
	Self-reported fracture radius	1	0.0002918
	Self-reported fracture shaft of femur	1	9.99e-05
	Self-reported joint pain	1	3.28e-05
	Self-reported scoliosis	1	0.0002054
	Self-reported tuberculosis	1	0.000301
	Subsequent myocardial infarction	1	0.0002941
	Symmetrical dimethylarginine levels	1	2e-10
	Time spent watching television	1	0.0003282
	Triptolide cytotoxicity	1	6e-06
	Types of transport used, excluding work: car or motor vehicle	1	0.0004932
	Varicose veins of lower extremities	1	3.2e-05
	Viral infection of unspecified site	1	0.0003517
	Viral meningitis	1	5.08e-06

## Sheet: Table S6
S6 Table. Phenoscanner traits associated with the eGFRcys instrumental SNPs (P<5E-8)
Trait category	Phenoscanner trait	Number of SNPs	P (min)
body composition (N=142 associations with the eGFRcys SNPs)	Arm fat mass left	50	1.16e-132
	Arm fat mass right	52	6.65e-131
	Arm fat percentage left	44	2.05e-105
	Arm fat percentage right	45	1.08e-101
	Arm fat-free mass left	65	4.15e-119
	Arm fat-free mass right	67	5.8e-111
	Arm predicted mass left	65	1.79e-116
	Arm predicted mass right	67	4.47e-108
	Body fat percentage	43	1.12e-82
	Body mass index	58	3.8e-222
	Body mass index adjsuted for physical activity in males	7	<0.05/680
	Body mass index adjusted for smoking	11	3.82e-97
	Body mass index adjusted for smoking in males	7	1.92e-53
	Body mass index females	6	3.49e-26
	Body mass index in female non-smokers	5	1.57e-34
	Body mass index in females	8	3.97e-74
	Body mass index in females greater than 50 years of age	8	7.5e-56
	Body mass index in male non-smokers	6	6.26e-38
	Body mass index in males greater than 50 years of age	8	9.8e-44
	Body mass index in non-smokers	11	4.22e-65
	Body mass index males	11	5.7e-35
	Comparative body size at age 10	33	5.24e-152
	Impedance of arm left	57	1.73e-82
	Impedance of arm right	53	1.18e-83
	Impedance of leg left	56	2.72e-130
	Impedance of leg right	59	4.14e-122
	Impedance of whole body	60	2.91e-129
	Leg fat mass left	53	3.63e-129
	Leg fat mass right	52	1.92e-129
	Leg fat percentage left	41	9.33e-81
	Leg fat percentage right	42	2.87e-80
	Leg fat-free mass left	67	5.24e-128
	Leg fat-free mass right	67	1.06e-118
	Leg predicted mass left	66	1.66e-127
	Leg predicted mass right	67	6.33e-120
	Obesity class 1	6	8.2e-62
	Trunk fat mass	54	6.1e-105
	Trunk fat percentage	44	3.55e-69
	Trunk fat-free mass	65	5.18e-122
	Trunk predicted mass	65	5.31e-121
	Whole body fat mass	55	8.02e-121
	Whole body fat-free mass	72	6.18e-130
	Whole body water mass	71	2.37e-130
blood-pressure (N=93 associations with the eGFRcys SNPs)	Diastolic blood pressure	62	1.71e-54
	Medication for cholesterol, blood pressure or diabetes: blood pressure medication	17	1.36e-18
	Self-reported hypertension	46	7.9e-28
	Systolic blood pressure	32	2.54e-18
	Treatment with blood pressure medication	28	8.09e-16
	Treatment with enalapril	3	7.63e-06
	Treatment with eprosartan	1	0.0004423
	Treatment with lisinopril	6	5.1e-06
	Treatment with ramipril	4	5.88e-06
	Vascular or heart problems diagnosed by doctor: high blood pressure	41	4.97e-29
diabetes (N=45 associations with the eGFRcys SNPs)	Diabetes diagnosed by doctor	23	3.68e-20
	HbA1c	14	2.59e-09
	Medication for cholesterol, blood pressure or diabetes: insulin	11	4.95e-27
	Self-reported diabetes	21	7.18e-16
	Treatment with glibenclamide	1	0.0002816
	Treatment with gliclazide	4	9.6e-06
	Treatment with insulin product	16	1.38e-62
	Treatment with metformin	10	1.04e-15
	Type II diabetes	13	1.8e-23
	Type II diabetes adjusted for BMI	6	6e-07
anthropometric (N=141 associations with the eGFRcys SNPs)	Birth weight	19	4.82e-21
	Breast size bra cup size in women	2	1.31e-06
	Comparative height size at age 10	53	7.41e-25
	Height	86	6.49e-78
	Hip circumference	63	2.96e-116
	Hip circumference adjusted for BMI	7	1.5e-09
	Hip circumference in females	10	3.3e-47
	Waist circumference	39	3.47e-125
	Waist hip ratio in physically inactive males	1	0.0003751
	Weight	68	7.32e-145
blood traits (N=177 associations with the eGFRcys SNPs)	Basophil count	26	2.09e-13
	Basophil percentage of granulocytes	8	1.89e-05
	Basophil percentage of white cells	5	1.309e-05
	Eosinophil count	53	5.53e-180
	Eosinophil percentage of granulocytes	44	2.14e-125
	Eosinophil percentage of white cells	46	1.75e-119
	Esophageal squamous cell carcinoma	1	0.0003826
	Granulocyte count	34	3.35e-72
	Granulocyte percentage of myeloid white cells	27	1.58e-136
	Hematocrit	80	7.64e-72
	Hemoglobin concentration	81	9.68e-75
	High light scatter percentage of red cells	38	2.31e-60
	High light scatter reticulocyte count	41	3e-75
	Immature fraction of reticulocytes	21	4e-38
	Lymphocyte count	49	6.93e-134
	Lymphocyte percentage of white cells	23	1.95e-30
	Mean corpuscular hemoglobin	30	5.67e-22
	Mean corpuscular hemoglobin concentration	25	3.19e-12
	Mean corpuscular volume	30	1.77e-16
	Mean platelet volume	31	6.533e-25
	Monocyte count	48	3e-240
	Monocyte percentage of white cells	26	3.76e-188
	Myeloid white cell count	37	1.61e-66
	Neutrophil count	32	2.98e-73
	Neutrophil percentage of granulocytes	39	7.57e-108
	Neutrophil percentage of white cells	26	2.49e-45
	Platelet count	57	6e-180
	Platelet distribution width	17	1.03e-25
	Plateletcrit	56	4.76e-216
	Red blood cell count	72	5e-51
	Red cell distribution width	35	1.97e-44
	Reticulocyte count	40	6.59e-91
	Reticulocyte fraction of red cells	33	2e-69
	Sum basophil neutrophil counts	33	8.35e-74
	Sum eosinophil basophil counts	52	7.99e-167
	Sum neutrophil eosinophil counts	35	7.6e-72
	White blood cell count	45	6.06e-71
bone mineral density (N=33 associations with the eGFRcys SNPs)	Femoral neck mineral density	2	0.000236
	Heel bone mineral density	27	2.47e-32
	Heel bone mineral density left	14	8.95e-18
	Heel bone mineral density right	14	1.07e-20
	Lumbar spine bone mineral density in females	1	0.00237
cancer (N=19 associations with the eGFRcys SNPs)	Cause of death: chronic myeloid leukaemia	1	0.0001613
	Cause of death: malignant neoplasm, unspecified	3	2.88e-08
	High grade serous ovarian cancer	3	3.77e-06
	Invasive ovarian cancer	1	0.0002203
	Malignant neoplasm of breast	1	0.005447
	Self-reported breast cancer	1	1.18e-07
	Self-reported squamous cell carcinoma	2	6.18e-06
	Serous invasive ovarian cancer	3	3.83e-06
	Cause of death: b-cell lymphoma, unspecified	1	0.0002064
	Cause of death: intrahepatic bile duct carcinoma	1	2.29e-07
	Cause of death: secondary malignant neoplasm of retroperitoneum and peritoneum	2	2.54e-05
	Illnesses of mother: breast cancer	1	7.99e-05
	Malignant melanoma of skin	1	6.46e-05
	Secondary malignant neoplasm of other sites	1	0.0001507
	Self-reported uterine or endometrial cancer	1	0.0003151
cardiovascular (N=55 associations with the eGFRcys SNPs)	Acute myocardial infarction	5	4.22e-10
	Angina pectoris	2	8.99e-05
	Cause of death: thoracic aortic aneurysm, ruptured	1	0.0004866
	Chest pain or discomfort walking normally	1	2.82e-05
	Chest pain or discomfort when walking uphill or hurrying	1	9.23e-05
	Chronic ischaemic heart disease	5	2.64e-09
	Coronary artery disease	45	3e-39
	Heart failure	1	0.0003421
	Myocardial infarction	13	1.6e-18
	Occlusion and stenosis of precerebral arteries, not resulting in cerebral infarction	1	0.001397
	Self-reported angina	6	1.38e-12
	Self-reported heart attack or myocardial infarction	6	3.48e-09
	Treatment with isosorbide mononitrate	1	2.32e-05
	Vascular or heart problems diagnosed by doctor: angina	5	1.28e-14
	Vascular or heart problems diagnosed by doctor: heart attack	6	1.29e-08
gastrointestinal (N=60 associations with the eGFRcys SNPs)	Cause of death: acute vascular disorders of intestine	1	0.005628
	Cholelithiasis	4	9e-08
	Gastric ulcer	1	5.08e-05
	Haemorrhoids	1	0.0003466
	Intestinal malabsorption	16	3.28e-172
	Mouth or teeth dental problems: dentures	27	4.24e-13
	Mouth or teeth dental problems: mouth ulcers	19	2.88e-09
	Self-reported anal fissure	1	9.49e-05
	Self-reported cholecystitis	1	0.0001203
	Cause of death: cardia	1	0.0002184
	Cause of death: diverticular disease of intestine, part unspecified, with perforation and abscess	1	7.48e-10
	Cause of death: gastro-intestinal haemorrhage, unspecified	2	1.83e-06
	Crohns disease progression	1	2.9e-05
	Fissure and fistula of anal and rectal regions	1	6.14e-05
inflammatory and autoinflammatory (N=53 associations with the eGFRcys SNPs)	Allergic disease	20	3.21e-12
	Crohns disease	20	2e-33
	Hayfever, allergic rhinitis or eczema	25	2.1e-15
	Inflammatory bowel disease	15	1e-47
	Primary sclerosing cholangitis	21	1.47e-182
	Psoriasis	3	4e-09
	Self-reported hayfever or allergic rhinitis	7	8.56e-06
neuropsychiatric (N=54 associations with the eGFRcys SNPs)	Alzheimers disease	4	<0.05/680
	Fed-up feelings	12	1.79e-11
	Guilty feelings	3	2.25e-06
	Illnesses of father: alzheimers disease or dementia	2	2.15e-226
	Illnesses of mother: alzheimers disease or dementia	3	<0.05/680
	Illnesses of siblings: alzheimers disease or dementia	1	1.07e-31
	Intelligence	2	4.013e-05
	Irritability	1	4.405e-06
	Mental disorder, not otherwise specified	1	0.0004668
	Miserableness	5	3e-08
	Nervous feelings	11	1.92e-10
	Neuroticism	2	0.000101
	Neuroticism score	10	1.27e-05
	Schizophrenia	22	7.4e-27
	Self-reported post-natal depression	1	0.000484
	Treatment with prozac 20mg capsule	2	9.85e-05
	Worrier or anxious feelings	11	9.87e-11
	Bipolar disorder	1	5.53e-05
	Illnesses of father: parkinsons disease	1	0.0002391
	Manic episode	1	2.189e-07
	Somnolence, stupor and coma	1	0.000329
	Suffer from nerves	1	4.237e-05
renal (N=103 associations with the eGFRcys SNPs)	Calculus of kidney and ureter	6	6.01e-09
	Chronic kidney disease	23	8e-18
	Glomerular filtration rate	11	2e-17
	Glomerular filtration rate creatinine	18	5e-40
	Glomerular filtration rate in non diabetics creatinine	6	3e-22
	log eGFR creatinine	78	1.2e-36
	log eGFR creatinine in non diabetics	75	3.8e-36
	Self-reported kidney stone or ureter stone/bladder stone	6	1.78e-09
	Serum creatinine estimated glomerular filtration rate eGFR	11	8.38e-18
	log eGFR cystatin C	5	5.3e-46
	Self-reported nephritis	1	1.49e-07
	Serum urate	1	4.21e-06
	Unspecified renal colic	1	0.0004114
	Cystitis	1	0.0001993
respiratory (N=73 associations with the eGFRcys SNPs)	Abnormalities of breathing	1	0.001909
	Asthma	22	1.34e-30
	Forced expiratory volume in 1-second	29	1.1e-16
	Forced expiratory volume in 1-second, best measure	34	3.92e-14
	Forced expiratory volume in 1-second, predicted	16	1.45e-11
	Forced expiratory volume in 1-second, predicted percentage	13	2.79e-18
	Forced vital capacity	33	2.99e-23
	Forced vital capacity, best measure	34	1.88e-21
	Peak expiratory flow	14	8.67e-15
	Self-reported asthma	18	8.37e-32
	Treatment with beclometasone dipropionate+salbutamol	1	0.0003057
	Treatment with bricanyl 250mcg inhaler	2	0.0001362
serum lipids (N=51 associations with the eGFRcys SNPs)	APOA1 apolipoprotein AI	1	9.9e-07
	APOA1 assay lipoprotein fraction concentration	1	2.87e-11
	APOB apolipoprotein B	2	5.9e-154
	HDL cholesterol	17	8e-28
	HDL cholesterol change with statins	1	8.7e-06
	HDL cholesterol large lipoprotein fraction concentration in fasting sample	1	9.77e-11
	HDL cholesterol mean size lipoprotein fraction concentration	1	7.2e-10
	HDL cholesterol mean size lipoprotein fraction concentration in fasting sample	1	1.7e-09
	HDL cholesterol small lipoprotein fraction concentration in fasting sample	1	3.1e-17
	High density lipoprotein	23	1.72e-33
	IDL total lipoprotein fraction concentration	1	6.98e-10
	IDL total lipoprotein fraction concentration in fasting sample	1	4.5e-08
	LDL cholesterol change with statins	3	5.54e-30
	LDL cholesterol female	1	2.3e-07
	LDL cholesterol mean size lipoprotein fraction concentration	1	3.3e-12
	LDL cholesterol mean size lipoprotein fraction concentration in fasting sample	1	9.8e-13
	LDL cholesterol response to statins absolute change in LDL cholesterol	1	0.00017
	LDL cholesterol small lipoprotein fraction concentration	1	2.6e-19
	LDL cholesterol small lipoprotein fraction concentration in fasting sample	1	8.6e-18
	LDL cholesterol total lipoprotein fraction concentration in fasting sample	1	2.87e-16
	Lipid metabolism phenotypes	3	8e-262
	Lipid traits	2	3e-53
	Lipoprotein associated phospholipase A2 activity change in response to darapladib treatment in cardiovascular disease	1	2e-27
	Lipoprotein associated phospholipase A2 activity Lp2	1	4.3e-81
	Low density lipoprotein	18	<0.05/680
	Medication for cholesterol, blood pressure or diabetes: cholesterol lowering medication	16	2.85e-62
	Self-reported high cholesterol	15	4.73e-145
	Total cholesterol	20	1.56e-283
	Total cholesterol change with statins	2	2e-05
	Treatment with atorvastatin	6	2.15e-36
	Treatment with cholesterol lowering medication	10	2.09e-86
	Treatment with ezetimibe	3	1.34e-17
	Treatment with ezetrol 10mg tablet	2	4.92e-09
	Treatment with lipitor 10mg tablet	5	7.97e-17
	Treatment with rosuvastatin	2	1.98e-13
	Treatment with simvastatin	11	5.02e-70
	Triglycerides	19	2e-239
	Triglycerides lipoprotein fraction	1	1e-37
	VLDL cholesterol total lipoprotein fraction concentration	1	7.78e-17
	VLDL cholesterol total lipoprotein fraction concentration in fasting sample	1	1.56e-13
Treatment (N=15 associations with the eGFRcys SNPs)	Treatment with acrivastine	1	0.0001391
	Treatment with alverine	1	0.0003572
	Treatment with calcichew 1.25g chewable tablet	1	7.41e-05
	Treatment with carbimazole	1	0.0003721
	Treatment with codipar caplet	1	9.4e-06
	Treatment with coracten sr 10mg m or r capsule	1	0.0001146
	Treatment with efexor 37.5mg tablet	1	2.28e-05
	Treatment with flecainide	1	0.0002314
	Treatment with maxidex eye drops	1	7.03e-05
	Treatment with ortho-gynest 500micrograms pessary	1	3.649e-05
	Treatment with salmeterol	1	0.0003449
	Treatment with seretide 50 evohaler	1	9.65e-06
	Treatment with stemetil 5mg tablet	1	0.0003577
	Treatment with tears naturale eye drops	1	0.000248
	Treatment with voltarol emulgel	1	2.02e-05
Unclassified (N=32 associations with the eGFRcys SNPs)	Benign neoplasm of other and unspecified endocrine glands	1	1.06e-05
	Benign neoplasm of other and unspecified sites	1	8.38e-06
	Benign neoplasm of urinary organs	1	2.05e-05
	Cause of death: alcoholic hepatitis	1	0.0001015
	Cause of death: calculus of gallbladder without cholecystitis	1	6.634e-05
	Cause of death: emphysema, unspecified	1	1.28e-08
	Cause of death: endocarditis, valve unspecified	1	0.0001468
	Cause of death: larynx, unspecified	1	1.18e-06
	Cause of death: lobar pneumonia, unspecified	1	0.0003388
	Cause of death: multisystem degeneration	1	0.0001006
	Cause of death: without complications	1	2.12e-07
	CD32 on 11c+123+DC; CD11c+CD123+ DC	1	0.0003341
	Fractured bone site: spine	1	0.0002475
	Gonarthrosis	1	0.0002065
	Hand grip strength left	1	0.0001864
	Hearing difficulty or problems	1	6.49e-05
	Other diseases of spinal cord	1	9.05e-05
	Other disorders of tympanic membrane	1	0.0002051
	Perforation of tympanic membrane	1	0.0002395
	Phlebitis and thrombophlebitis	1	1.23e-06
	Qualifications: college or university degree	1	6.15e-11
	Reason for glasses or contact lenses: for short-sightedness	1	0.0001086
	Self-reported ankylosing spondylitis	1	0.0001371
	Self-reported benign or essential tremor	1	0.0001046
	Self-reported disc problem	1	1.77e-05
	Self-reported infective or viral hepatitis	1	6.97e-05
	Self-reported parathyroid hyperplasia or adenoma	1	1.55e-05
	Self-reported thyroid goitre	1	0.0001299
	Self-reported venous thromboembolic disease	1	0.0002282
	Senile cataract	1	0.000164
	Triptolide cytotoxicity	1	6e-06
	Urethritis and urethral syndrome	1	0.000177

## Sheet: Table S7
S7 Table. Phenoscanner traits associated with the urate instrumental SNPs (P<5E-8)
Trait category	Phenoscanner trait	Number of SNPs	P (min)
body composition (N=96 associations with the URATE SNPs)	Arm fat mass left	38	1.209e-147
	Arm fat mass right	37	1.226e-145
	Arm fat percentage left	30	4.401e-117
	Arm fat percentage right	28	2.865e-113
	Arm fat-free mass left	38	3.527e-112
	Arm fat-free mass right	43	9.696e-105
	Arm predicted mass left	40	9.802e-110
	Arm predicted mass right	42	3.803e-108
	Body fat percentage	31	7.741e-91
	Body mass index	46	5.2e-235
	Body mass index adjsuted for physical activity in males	7	0.05/281
	Body mass index adjusted for smoking	10	7.16e-102
	Body mass index adjusted for smoking in males	6	2.376e-62
	Body mass index females	4	8.837e-33
	Body mass index in female non-smokers	6	5.661e-34
	Body mass index in females	9	2.734e-81
	Body mass index in females greater than 50 years of age	9	1.7e-56
	Body mass index in male non-smokers	6	8.581e-46
	Body mass index in males greater than 50 years of age	6	3.3e-45
	Body mass index in non-smokers	11	7.263e-72
	Body mass index males	7	2.521e-41
	Comparative body size at age 10	18	1.629e-170
	Impedance of arm left	35	2.843e-94
	Impedance of arm right	35	8.801e-94
	Impedance of leg left	28	1.436e-146
	Impedance of leg right	30	8.147e-138
	Impedance of whole body	37	1.552e-145
	Leg fat mass left	40	2.695e-142
	Leg fat mass right	36	2.11e-142
	Leg fat percentage left	30	5.339e-89
	Leg fat percentage right	29	1.893e-88
	Leg fat-free mass left	43	2.079e-140
	Leg fat-free mass right	40	9.251e-130
	Leg predicted mass left	42	8.705e-140
	Leg predicted mass right	41	1.215e-129
	Obesity class 1	8	2.4e-66
	Trunk fat mass	33	5.205e-114
	Trunk fat percentage	31	6.523e-75
	Trunk fat-free mass	39	9.6e-101
	Trunk predicted mass	39	8.88e-100
	Whole body fat mass	35	5.527e-132
	Whole body fat-free mass	37	2.163e-114
	Whole body water mass	37	2.107e-116
blood-pressure (N=50 associations with the URATE SNPs)	Diastolic blood pressure	29	1.74e-54
	Medication for cholesterol, blood pressure or diabetes: blood pressure medication	14	1.714e-37
	Self-reported hypertension	28	1.049e-69
	Systolic blood pressure	26	1.353e-42
	Treatment with blood pressure medication	16	1.66e-27
	Treatment with enalapril	5	7.614e-06
	Treatment with eprosartan	1	0.002462
	Treatment with lisinopril	6	3.677e-10
	Treatment with ramipril	3	9.891e-10
	Vascular or heart problems diagnosed by doctor: high blood pressure	27	1.582e-67
diabetes (N=27 associations with the URATE SNPs)	Diabetes diagnosed by doctor	17	5.12e-151
	HbA1c	7	5.46e-21
	Medication for cholesterol, blood pressure or diabetes: insulin	5	1.03e-16
	Self-reported diabetes	16	5.28e-125
	Treatment with glibenclamide	1	0.002766
	Treatment with gliclazide	4	7.68e-55
	Treatment with insulin product	8	2.43e-19
	Treatment with metformin	9	8.16e-102
	Type II diabetes	11	9.3e-108
	Type II diabetes adjusted for BMI	4	1.1e-94
anthropometric (N=92 associations with the URATE SNPs)	Birth weight	10	4.82e-21
	Breast size bra cup size in women	1	1.31e-06
	Comparative height size at age 10	35	1.4e-32
	Height	58	6.84e-37
	Hip circumference	47	1.341e-128
	Hip circumference adjusted for BMI	6	2.3e-07
	Hip circumference in females	7	3.2e-45
	Waist circumference	30	2.066e-136
	Weight	42	1.073e-159
blood traits (N=110 associations with the URATE SNPs)	Basophil count	6	8.59e-12
	Basophil percentage of granulocytes	3	7.5e-07
	Basophil percentage of white cells	2	8.88e-05
	Eosinophil count	11	5.53e-180
	Eosinophil percentage of granulocytes	12	2.14e-125
	Eosinophil percentage of white cells	12	1.75e-119
	Granulocyte count	17	8.41e-22
	Granulocyte percentage of myeloid white cells	14	3.73e-51
	Hematocrit	49	7.64e-72
	Hemoglobin concentration	50	3.07e-124
	High light scatter percentage of red cells	14	2.31e-60
	High light scatter reticulocyte count	15	3e-75
	Immature fraction of reticulocytes	7	4e-19
	Lymphocyte count	16	6.93e-134
	Lymphocyte percentage of white cells	11	2.7e-30
	Mean corpuscular hemoglobin	26	0.05/281
	Mean corpuscular hemoglobin concentration	22	2.3e-152
	Mean corpuscular volume	22	3.97e-239
	Mean platelet volume	16	2.3e-17
	Monocyte count	17	4.56e-64
	Monocyte percentage of white cells	14	3.58e-56
	Myeloid white cell count	16	1e-26
	Neutrophil count	18	1e-19
	Neutrophil percentage of granulocytes	12	7.57e-108
	Neutrophil percentage of white cells	15	3.02e-45
	Platelet count	24	6e-180
	Platelet distribution width	9	2.37e-13
	Plateletcrit	21	4.76e-216
	Red blood cell count	42	5.02e-46
	Red cell distribution width	24	6.85e-157
	Reticulocyte count	19	6.59e-91
	Reticulocyte fraction of red cells	17	2e-69
	Sum basophil neutrophil counts	18	5e-19
	Sum eosinophil basophil counts	12	7.99e-167
	Sum neutrophil eosinophil counts	17	7.41e-21
	White blood cell count	22	9e-70
bone mineral density (N=28 associations with the URATE SNPs)	Femoral neck mineral density	2	1.83e-05
	Heel bone mineral density	22	1.72e-24
	Heel bone mineral density left	17	1.66e-10
	Heel bone mineral density right	16	7.05e-10
	Lumbar spine bone mineral density in females	3	2.05e-08
cancer (N=7 associations with the URATE SNPs)	Cause of death: chronic myeloid leukaemia	1	3.61e-05
	Cause of death: malignant neoplasm, unspecified	1	0.0001896
	Invasive ovarian cancer	1	0.0002985
	Malignant neoplasm of breast	1	0.0002923
	Self-reported breast cancer	2	2.749e-09
	Self-reported squamous cell carcinoma	1	0.0004801
	Cause of death: other and unspecified t-cell lymphomas	1	6.012e-05
	Malignant neoplasm of other and unspecified parts of tongue	1	0.0004502
cardiovascular (N=28 associations with the URATE SNPs)	Acute myocardial infarction	2	4.22e-10
	Cause of death: thoracic aortic aneurysm, ruptured	1	0.0002675
	Chest pain or discomfort walking normally	1	3.19e-05
	Chest pain or discomfort when walking uphill or hurrying	2	0.0004261
	Chronic ischaemic heart disease	2	1.78e-07
	Coronary artery disease	20	5e-30
	Heart failure	1	7e-06
	Myocardial infarction	3	5.04e-11
	Self-reported angina	5	4.64e-06
	Self-reported heart attack or myocardial infarction	3	4.38e-09
	Treatment with isosorbide mononitrate	1	2.32e-05
	Vascular or heart problems diagnosed by doctor: angina	2	4.85e-06
	Vascular or heart problems diagnosed by doctor: heart attack	4	1.34e-08
	Other acute ischaemic heart diseases	1	3.86e-06
gastrointestinal (N=32 associations with the URATE SNPs)	Cholelithiasis	7	9e-08
	Duodenal ulcer	1	0.0005061
	Intestinal malabsorption	9	3.224e-54
	Mouth or teeth dental problems: dentures	14	3.49e-15
	Mouth or teeth dental problems: mouth ulcers	5	2.841e-10
	Other diseases of liver	2	0.000182
	Self-reported bowel or intestinal obstruction	1	2.47e-05
	Self-reported hepatitis a	1	2.193e-05
	Treatment with spasmonal 60mg capsule	1	6.6e-05
	Cause of death: cardia	1	1.63e-06
inflammatory and autoinflammatory (N=25 associations with the URATE SNPs)	Allergic disease	3	1.26e-07
	Crohns disease	8	4e-22
	Hayfever, allergic rhinitis or eczema	11	2.1e-15
	Inflammatory bowel disease	4	1e-14
	Primary sclerosing cholangitis	11	2.74e-96
	Psoriasis	1	1.5e-05
	Self-reported hayfever or allergic rhinitis	1	8.56e-06
neuropsychiatric (N=39 associations with the URATE SNPs)	Alzheimers disease	3	9.88e-89
	Fed-up feelings	5	1.98e-06
	Guilty feelings	6	2.78e-08
	Illnesses of father: alzheimers disease or dementia	1	2.28e-21
	Illnesses of mother: alzheimers disease or dementia	1	9.265e-41
	Illnesses of siblings: alzheimers disease or dementia	1	0.0001915
	Intelligence	3	1.636e-05
	Irritability	5	0.0001011
	Mental disorder, not otherwise specified	2	4.34e-05
	Miserableness	4	1.3e-06
	Nervous feelings	7	9.5e-08
	Neuroticism	11	3.15e-05
	Neuroticism score	9	7.23e-11
	Schizophrenia	17	3.21e-27
	Worrier or anxious feelings	2	1.82e-09
	Sensitivity or hurt feelings	1	1.99e-06
renal (N=39 associations with the URATE SNPs)	Calculus of kidney and ureter	4	1.424e-08
	Chronic kidney disease	11	2e-25
	Glomerular filtration rate	6	6e-14
	Glomerular filtration rate creatinine	13	9e-43
	Glomerular filtration rate in non diabetics creatinine	10	2e-29
	log eGFR creatinine	29	9.5e-43
	log eGFR creatinine in non diabetics	27	3.8e-37
	Self-reported kidney stone or ureter stone/bladder stone	3	2.296e-08
	Serum creatinine estimated glomerular filtration rate eGFR	10	8.38e-18
	Gestational hypertension with significant proteinuria	1	0.0001628
	Serum urate	12	3.11e-166
	Serum uric acid levels	1	3e-18
	Urate levels	1	9e-38
	Urinary albumin excretion	1	1e-11
respiratory (N=40 associations with the URATE SNPs)	Abnormalities of breathing	1	0.0006856
	Asthma	10	6.912e-09
	Forced expiratory volume in 1-second	18	3.9e-15
	Forced expiratory volume in 1-second, best measure	18	1.604e-12
	Forced expiratory volume in 1-second, predicted	8	1.77e-07
	Forced expiratory volume in 1-second, predicted percentage	12	1.47e-17
	Forced vital capacity	20	9.95e-10
	Forced vital capacity, best measure	20	7.48e-09
	Peak expiratory flow	12	8.21e-15
	Self-reported asthma	7	9.461e-09
	Treatment with montelukast product	1	0.000454
serum lipids (N=41 associations with the URATE SNPs)	APOA1 apolipoprotein AI	1	9.9e-07
	APOA1 assay lipoprotein fraction concentration	2	2.87e-11
	APOB apolipoprotein B	2	2.75e-12
	HDL cholesterol	7	2e-34
	HDL cholesterol mean size lipoprotein fraction concentration	1	7.2e-10
	HDL cholesterol mean size lipoprotein fraction concentration in fasting sample	1	1.7e-09
	HDL cholesterol small lipoprotein fraction concentration in fasting sample	1	3.1e-17
	High density lipoprotein	14	1.64e-34
	IDL total lipoprotein fraction concentration	1	6.98e-10
	IDL total lipoprotein fraction concentration in fasting sample	1	4.5e-08
	LDL cholesterol change with statins	1	0.0002706
	LDL cholesterol mean size lipoprotein fraction concentration	1	3.3e-12
	LDL cholesterol mean size lipoprotein fraction concentration in fasting sample	1	9.8e-13
	LDL cholesterol small lipoprotein fraction concentration	1	2.6e-19
	LDL cholesterol small lipoprotein fraction concentration in fasting sample	1	8.6e-18
	LDL cholesterol total lipoprotein fraction concentration in fasting sample	1	2.87e-16
	Lipid metabolism phenotypes	2	1e-37
	Lipid traits	1	3e-07
	Low density lipoprotein	9	5.113e-67
	Medication for cholesterol, blood pressure or diabetes: cholesterol lowering medication	10	7.35e-16
	Self-reported high cholesterol	14	3.17e-36
	Total cholesterol	11	1.297e-47
	Total cholesterol change with statins	1	2e-05
	Treatment with atorvastatin	6	3.15e-14
	Treatment with cholesterol lowering medication	10	7.06e-14
	Treatment with lipitor 10mg tablet	1	3.97e-07
	Treatment with simvastatin	11	1.66e-14
	Triglycerides	16	2e-239
	Triglycerides lipoprotein fraction	1	1e-37
	VLDL cholesterol total lipoprotein fraction concentration	1	7.78e-17
	VLDL cholesterol total lipoprotein fraction concentration in fasting sample	1	1.56e-13
Treatment (N=12 associations with the URATE SNPs)	Treatment with allopurinol	4	9.03e-09
	Treatment with amiloride	1	0.0001814
	Treatment with antihypertensive	1	1.78e-05
	Treatment with b12 - cyanocobalamin prep	1	7.28e-05
	Treatment with cinnarizine	1	0.0001282
	Treatment with indapamide	1	6.42e-05
	Treatment with metronidazole	1	7.71e-06
	Treatment with vitamin b compound tablet	1	5.44e-06
	Treatment with xalacom 0.005% or 0.5% eye drops	1	3.42e-06
Unclassified (N=37 associations with the URATE SNPs)	Cause of death: acute and subacute infective endocarditis	1	1.76e-05
	Cause of death: cholangitis	1	1.01e-05
	Cause of death: organ-limited amyloidosis	1	5.897e-05
	Disorders of mineral metabolism	1	8.577e-06
	Gout	2	4.7e-11
	Hair or balding pattern: pattern 4	1	4.19e-08
	Leg pain when walking ever disappears while walking	1	0.0002356
	Mean time to correctly identify matches	1	3.282e-07
	Metabolite levels Dihydroxy docosatrienoic acid	1	6e-06
	Multiple sclerosis	1	5.56e-06
	Other disorders of veins	1	0.0002679
	Otosclerosis	1	8.85e-06
	Personal history of other diseases and conditions	1	0.0004228
	Self-reported allergy to house dust mite	1	2.39e-05
	Self-reported erectile dysfunction or impotence	1	6.26e-05
	Self-reported gout	19	3.69e-48
	Self-reported subdural haemorrhage or haematoma	1	0.0001259
	Self-reported urticaria	1	3.6e-05

## Sheet: Table S8 
S8 Table. Phenoscanner traits associated with the BUN instrumental SNPs (P<5E-8)
Trait category	Phenoscanner trait	Number of SNPs	P (min)
body composition (N=114 associations with the BUN SNPs)	Arm fat mass left	34	1.47e-146
	Arm fat mass right	35	3.7e-144
	Arm fat percentage left	31	1.48e-116
	Arm fat percentage right	26	1.49e-112
	Arm fat-free mass left	42	1.02e-110
	Arm fat-free mass right	43	1.15e-103
	Arm predicted mass left	41	2.66e-108
	Arm predicted mass right	40	5.79e-107
	Body fat percentage	26	1.81e-90
	Body mass index	45	1.5e-179
	Body mass index adjsuted for physical activity in males	6	<0.05/299
	Body mass index adjusted for smoking	8	1.02e-104
	Body mass index adjusted for smoking in males	6	9.19e-59
	Body mass index females	8	4.6e-32
	Body mass index in female non-smokers	5	2.23e-39
	Body mass index in females	8	5.72e-80
	Body mass index in females greater than 50 years of age	6	5.4e-55
	Body mass index in male non-smokers	7	1.41e-42
	Body mass index in males greater than 50 years of age	7	1.9e-45
	Body mass index in non-smokers	9	5.31e-75
	Body mass index males	9	1.18e-40
	Comparative body size at age 10	24	5.14e-170
	Impedance of arm left	36	7.61e-93
	Impedance of arm right	34	1.06e-92
	Impedance of leg left	37	7.9e-144
	Impedance of leg right	37	7.9e-135
	Impedance of whole body	36	5.92e-143
	Leg fat mass left	32	1.36e-141
	Leg fat mass right	31	7.81e-142
	Leg fat percentage left	25	7.71e-89
	Leg fat percentage right	24	1.92e-88
	Leg fat-free mass left	38	1.97e-138
	Leg fat-free mass right	38	1.91e-127
	Leg predicted mass left	39	8.57e-138
	Leg predicted mass right	37	2.13e-127
	Obesity class 1	6	1.1e-66
	Trunk fat mass	29	2.15e-113
	Trunk fat percentage	31	1.37e-74
	Trunk fat-free mass	44	7.13e-83
	Trunk predicted mass	44	4.72e-83
	Whole body fat mass	33	2.01e-131
	Whole body fat-free mass	40	1e-112
	Whole body water mass	41	8.89e-115
blood-pressure (N=63 associations with the BUN SNPs)	Diastolic blood pressure	29	1.73e-13
	Medication for cholesterol, blood pressure or diabetes: blood pressure medication	16	1.36e-09
	Self-reported hypertension	37	3.32e-17
	Systolic blood pressure	34	2e-16
	Treatment with blood pressure medication	21	6.84e-14
	Treatment with enalapril	1	2.208e-05
	Treatment with eprosartan	1	0.0004423
	Treatment with lisinopril	4	6.26e-05
	Treatment with ramipril	3	2.44e-05
	Vascular or heart problems diagnosed by doctor: high blood pressure	36	1.13e-17
diabetes (N=25 associations with the BUN SNPs)	Diabetes diagnosed by doctor	10	1.44e-21
	HbA1c	7	4.44e-08
	Medication for cholesterol, blood pressure or diabetes: insulin	4	3.92e-05
	Self-reported diabetes	11	4.51e-17
	Treatment with glibenclamide	1	0.0002816
	Treatment with gliclazide	3	9.48e-07
	Treatment with insulin product	2	1.02e-05
	Treatment with metformin	10	8.55e-18
	Type II diabetes	8	8.9e-24
	Fasting insulin	1	2.38e-05
	Type II diabetes adjusted for BMI	4	3.5e-06
anthropometric (N=113 associations with the BUN SNPs)	Birth weight	7	1.64e-07
	Breast size bra cup size in women	1	1.31e-06
	Comparative height size at age 10	44	5.72e-18
	Height	75	2.91e-33
	Hip circumference	40	2.13e-127
	Hip circumference adjusted for BMI	7	4.2e-09
	Hip circumference in females	6	4.6e-46
	Waist circumference	29	1.26e-135
	Weight	38	3.56e-158
blood traits (N=136 associations with the BUN SNPs)	Basophil count	7	1.15e-06
	Basophil percentage of granulocytes	3	5.08e-10
	Basophil percentage of white cells	2	6.35e-09
	Eosinophil count	14	6.314e-16
	Eosinophil percentage of granulocytes	12	1.97e-14
	Eosinophil percentage of white cells	15	3.871e-16
	Granulocyte count	11	5e-20
	Granulocyte percentage of myeloid white cells	10	9.76e-28
	Hematocrit	66	2.63e-69
	Hemoglobin concentration	69	7.62e-71
	High light scatter percentage of red cells	11	3.71e-22
	High light scatter reticulocyte count	14	1e-18
	Immature fraction of reticulocytes	7	2.42e-08
	Lymphocyte count	11	1.09e-18
	Lymphocyte percentage of white cells	13	7.9e-13
	Mean corpuscular hemoglobin	11	1e-10
	Mean corpuscular hemoglobin concentration	11	2.42e-09
	Mean corpuscular volume	13	1e-10
	Mean platelet volume	20	7e-14
	Monocyte count	10	4.35e-23
	Monocyte percentage of white cells	8	1.15e-34
	Myeloid white cell count	10	7.77e-23
	Neutrophil count	12	1e-19
	Neutrophil percentage of granulocytes	10	2.596e-12
	Neutrophil percentage of white cells	13	6.81e-10
	Platelet count	33	2e-25
	Platelet distribution width	10	1.29e-09
	Plateletcrit	24	2e-23
	Red blood cell count	60	6.66e-61
	Red cell distribution width	17	4.64e-26
	Reticulocyte count	17	3.68e-20
	Reticulocyte fraction of red cells	15	2e-26
	Sum basophil neutrophil counts	11	3.96e-19
	Sum eosinophil basophil counts	10	8.442e-14
	Sum neutrophil eosinophil counts	11	1e-19
	White blood cell count	13	8.75e-21
bone mineral density (N=33 associations with the BUN SNPs)	Femoral neck mineral density	2	3.13e-05
	Heel bone mineral density	24	2.54e-137
	Heel bone mineral density left	20	9.4e-93
	Heel bone mineral density right	17	3.26e-91
	Lumbar spine bone mineral density in females	1	0.0005885
	Femoral neck bone mineral density in females	1	4.16e-05
cancer (N=14 associations with the BUN SNPs)	Cause of death: chronic myeloid leukaemia	1	4.09e-05
	Cause of death: malignant neoplasm, unspecified	1	0.0001143
	High grade serous ovarian cancer	4	2.25e-11
	Invasive ovarian cancer	2	3.08e-09
	Malignant neoplasm of breast	2	6.92e-05
	Self-reported breast cancer	2	4.4e-09
	Self-reported squamous cell carcinoma	1	6.18e-06
	Serous invasive ovarian cancer	4	1.26e-10
	Illnesses of siblings: breast cancer	1	0.0001759
	Malignant neoplasm of anus and anal canal	1	0.0002864
	Self-reported sarcoma or fibrosarcoma	1	0.0003628
cardiovascular (N=32 associations with the BUN SNPs)	Acute myocardial infarction	1	0.0006253
	Chest pain or discomfort when walking uphill or hurrying	1	5.2e-05
	Chronic ischaemic heart disease	3	4.01e-08
	Coronary artery disease	27	1.16e-26
	Heart failure	3	9.04e-05
	Myocardial infarction	5	2e-17
	Self-reported angina	5	9.73e-08
	Self-reported heart attack or myocardial infarction	3	9.15e-08
	Treatment with isosorbide mononitrate	1	2.32e-05
	Vascular or heart problems diagnosed by doctor: angina	5	5.39e-08
	Vascular or heart problems diagnosed by doctor: heart attack	3	8.12e-08
gastrointestinal (N=34 associations with the BUN SNPs)	Cholelithiasis	5	4.54e-08
	Duodenal ulcer	2	7.16e-08
	Gastric ulcer	1	0.0001244
	Haemorrhoids	1	4.99e-05
	Intestinal malabsorption	1	2.401e-25
	Mouth or teeth dental problems: dentures	15	1.63e-09
	Mouth or teeth dental problems: mouth ulcers	3	0.0003104
	Other diseases of digestive system	1	9.62e-05
	Self-reported anal fissure	2	0.0002438
	Self-reported helicobacter pylori	1	3e-05
	Self-reported hepatitis a	1	0.000846
	Self-reported non-infective hepatitis	1	0.0003222
	Treatment with senokot 7.5mg tablet	1	8.58e-05
	Cause of death: cardia	1	0.0003409
	Cause of death: gastro-intestinal haemorrhage, unspecified	1	4.35e-06
	Cause of death: intestinal tract, part unspecified	1	0.0002824
	Diverticular disease of intestine	1	3.17e-07
inflammatory and autoinflammatory (N=33 associations with the BUN SNPs)	Allergic disease	9	1.634e-17
	Crohns disease	13	4e-22
	Hayfever, allergic rhinitis or eczema	17	2.09e-17
	Inflammatory bowel disease	10	1e-14
	Primary sclerosing cholangitis	1	2.276e-70
	Self-reported hayfever or allergic rhinitis	5	1.487e-07
	Cause of death: other and unspecified t-cell lymphomas	1	7.12e-06
	Fasting insulin	1	2.38e-05
neuropsychiatric (N=23 associations with the BUN SNPs)	Alzheimers disease	5	<0.05/299
	Fed-up feelings	3	6.43e-06
	Guilty feelings	3	2.38e-07
	Illnesses of father: alzheimers disease or dementia	2	6.97e-180
	Illnesses of mother: alzheimers disease or dementia	1	<0.05/299
	Illnesses of siblings: alzheimers disease or dementia	1	6.37e-22
	Intelligence	1	0.000169
	Irritability	1	5.73e-05
	Mental disorder, not otherwise specified	1	0.0001859
	Miserableness	2	6.09e-09
	Nervous feelings	1	0.0003379
	Neuroticism	2	5e-15
	Neuroticism score	2	5.95e-09
	Schizophrenia	8	1.27e-08
	Worrier or anxious feelings	2	1.94e-08
	Cause of death: unspecified dementia	1	9.65e-05
renal (N=62 associations with the BUN SNPs)	Calculus of kidney and ureter	4	1.46e-08
	Chronic kidney disease	17	8e-18
	Glomerular filtration rate	8	2e-15
	Glomerular filtration rate creatinine	16	5e-40
	Glomerular filtration rate in non diabetics creatinine	4	3e-22
	log eGFR creatinine	48	1.2e-36
	log eGFR creatinine in non diabetics	48	3.8e-36
	Self-reported kidney stone or ureter stone/bladder stone	6	2.48e-08
	Serum creatinine estimated glomerular filtration rate eGFR	7	8.38e-18
	Unspecified nephritic syndrome	1	0.0009784
	Urea	1	3.99e-05
	Renal function related traits BUN	1	1e-19
respiratory (N=60 associations with the BUN SNPs)	Asthma	12	1.128e-21
	Forced expiratory volume in 1-second	19	6.42e-10
	Forced expiratory volume in 1-second, best measure	17	1e-08
	Forced expiratory volume in 1-second, predicted	4	8.85e-07
	Forced expiratory volume in 1-second, predicted percentage	7	3.83e-08
	Forced vital capacity	27	1.43e-10
	Forced vital capacity, best measure	30	4.88e-09
	Peak expiratory flow	11	5.98e-11
	Self-reported asthma	10	2.087e-23
serum lipids (N=37 associations with the BUN SNPs)	APOA1 apolipoprotein AI	1	9.9e-07
	APOA1 assay lipoprotein fraction concentration	1	2.87e-11
	APOB apolipoprotein B	2	3.1e-32
	HDL cholesterol	8	2.3e-22
	HDL cholesterol large lipoprotein fraction concentration	1	0.0001
	HDL cholesterol lipoprotein fraction concentration	1	0.00038
	HDL cholesterol lipoprotein fraction concentration by NMR	1	0.00016
	HDL cholesterol mean size lipoprotein fraction concentration	2	7.2e-10
	HDL cholesterol mean size lipoprotein fraction concentration in fasting sample	1	1.7e-09
	HDL cholesterol small lipoprotein fraction concentration in fasting sample	1	3.1e-17
	High density lipoprotein	12	1.81e-32
	IDL total lipoprotein fraction concentration	1	6.98e-10
	IDL total lipoprotein fraction concentration in fasting sample	1	4.5e-08
	LDL cholesterol change with statins	1	6.3e-07
	LDL cholesterol large lipoprotein fraction concentration	1	1e-09
	LDL cholesterol mean size lipoprotein fraction concentration	2	3.3e-12
	LDL cholesterol mean size lipoprotein fraction concentration in fasting sample	1	9.8e-13
	LDL cholesterol small lipoprotein fraction concentration	1	2.6e-19
	LDL cholesterol small lipoprotein fraction concentration in fasting sample	1	8.6e-18
	LDL cholesterol total lipoprotein fraction concentration in fasting sample	1	2.87e-16
	Lipid metabolism phenotypes	1	1e-37
	Lipid traits	3	1e-14
	Lipoprotein associated phospholipase A2 activity Lp2	1	9.2e-21
	Low density lipoprotein	9	1.51e-178
	Lp2 mass	1	0.00043
	Medication for cholesterol, blood pressure or diabetes: cholesterol lowering medication	10	9.31e-48
	Self-reported high cholesterol	11	4.85e-119
	Total cholesterol	11	1.14e-149
	Total cholesterol change with statins	2	1.6e-05
	Treatment with atorvastatin	6	1.87e-29
	Treatment with cholesterol lowering medication	9	3.19e-56
	Treatment with ezetimibe	2	2.2e-16
	Treatment with ezetrol 10mg tablet	1	4.42e-07
	Treatment with lipitor 10mg tablet	2	1.98e-13
	Treatment with rosuvastatin	1	9.6e-14
	Treatment with simvastatin	6	8.01e-36
	Triglycerides	15	2e-239
	Triglycerides lipoprotein fraction	1	1e-37
	VLDL cholesterol small lipoprotein fraction concentration	1	2.49e-13
	VLDL cholesterol small lipoprotein fraction concentration in fasting sample	1	4.5e-10
	VLDL cholesterol total lipoprotein fraction concentration	1	7.78e-17
	VLDL cholesterol total lipoprotein fraction concentration in fasting sample	1	1.56e-13
Treatment (N=12 associations with the BUN SNPs)	Treatment with allopurinol	1	0.0003182
	Treatment with azithromycin	1	4.39e-06
	Treatment with estriol product	1	0.0002639
	Treatment with levetiracetam	1	0.0004585
	Treatment with lofepramine	1	7.71e-05
	Treatment with macrogol ointment	1	0.0002859
	Treatment with mebeverine	1	7.36e-05
	Treatment with normacol granules	1	5.65e-05
	Treatment with perindopril+indapamide	1	0.0001518
	Treatment with pilocarpine	1	0.0001668
	Treatment with sandrena 0.5mg gel	1	8.655e-05
	Treatment with venlafaxine	1	1.6e-06
Unclassified (N=25 associations with the BUN SNPs)	Arachidonic acid 20:4n6	1	6.44e-07
	Cause of death: fatty liver	1	5.58e-06
	Cause of death: without complications	1	0.0001775
	Cochlear implant	1	0.0001422
	Complications of internal orthopaedic prosthetic devices, implants and grafts	1	1.983e-05
	Doctor diagnosed hayfever or allergic rhinitis	1	0.0004233
	Fractured bone site: arm	1	0.0001627
	Fractured bone site: spine	1	0.0002475
	Hand grip strength right	1	4.106e-06
	Hearing difficulty or problems with background noise	1	2.82e-05
	Other disorders of tympanic membrane	1	0.0002051
	Overall health rating	1	0.0001998
	Pleural effusion	1	0.0003297
	Pyothorax	1	3.614e-05
	Scoliosis	1	0.0004107
	Self-reported lymphoedema	1	3.79e-05
	Self-reported mumps or epidemic parotitis	1	0.0003672
	Self-reported oesophagitis or barretts oesophagus	1	3.29e-05
	Self-reported sciatica	1	3.96e-05
	Sitting height	1	0.0001505
	Tinnitus severity or nuisance	1	0.0004416
	Townsend deprivation index at recruitment	1	0.0001883
	Unknown and unspecified causes of morbidity	1	0.0003065
	Waist hip ratio adjusted for physical activity	1	5.31e-05
	Years since last breast cancer screening or mammogram	1	0.0004372

## Sheet:  Table S9 
S9 Table. Phenoscanner traits associated with the UACR instrumental SNPs (P<5E-8)
Trait category	Phenoscanner trait	Number of SNPs	P (min)
body composition (N=48 associations with the UACR SNPs)	Arm fat mass left	18	5.974e-17
	Arm fat mass right	18	6.038e-17
	Arm fat percentage left	16	5.491e-13
	Arm fat percentage right	16	2.034e-13
	Arm fat-free mass left	19	1.487e-35
	Arm fat-free mass right	19	2.283e-38
	Arm predicted mass left	19	3.228e-35
	Arm predicted mass right	19	4.462e-38
	Body fat percentage	14	6.813e-14
	Body mass index	23	1.1e-29
	Body mass index adjsuted for physical activity in males	2	1.52e-06
	Body mass index adjusted for smoking	5	1.049e-12
	Body mass index adjusted for smoking in males	2	8.546e-07
	Body mass index females	3	3.823e-06
	Body mass index in female non-smokers	2	2.181e-06
	Body mass index in females	2	4.479e-10
	Body mass index in females greater than 50 years of age	2	1.2e-09
	Body mass index in male non-smokers	1	0.000113
	Body mass index in males greater than 50 years of age	3	1.7e-11
	Body mass index in non-smokers	3	1.372e-09
	Body mass index males	3	1.447e-06
	Comparative body size at age 10	8	6.742e-08
	Impedance of arm left	19	7.789e-28
	Impedance of arm right	21	4.805e-27
	Impedance of leg left	17	1.19e-20
	Impedance of leg right	19	7.686e-20
	Impedance of whole body	20	3.214e-30
	Leg fat mass left	19	9.754e-17
	Leg fat mass right	19	6.022e-17
	Leg fat percentage left	16	1.513e-16
	Leg fat percentage right	15	2.884e-17
	Leg fat-free mass left	21	2.011e-29
	Leg fat-free mass right	19	1.73e-29
	Leg predicted mass left	21	2.833e-29
	Leg predicted mass right	19	1.026e-29
	Obesity class 1	2	1.1e-07
	Trunk fat mass	14	3.023e-13
	Trunk fat percentage	9	5.585e-12
	Trunk fat-free mass	21	9.385e-45
	Trunk predicted mass	21	6.871e-45
	Whole body fat mass	16	2.09e-15
	Whole body fat-free mass	23	4.395e-41
	Whole body water mass	22	7.137e-42
blood-pressure (N=24 associations with the UACR SNPs)	Diastolic blood pressure	14	2e-20
	Medication for cholesterol, blood pressure or diabetes: blood pressure medication	6	4.158e-22
	Self-reported hypertension	12	3.722e-30
	Systolic blood pressure	11	9e-16
	Treatment with blood pressure medication	12	2.456e-17
	Treatment with enalapril	1	0.0004599
	Treatment with eprosartan	1	0.0002882
	Treatment with lisinopril	2	1.63e-07
	Treatment with ramipril	2	2.917e-05
	Vascular or heart problems diagnosed by doctor: high blood pressure	12	9.511e-31
diabetes (N=10 associations with the UACR SNPs)	Diabetes diagnosed by doctor	2	7.624e-13
	HbA1c	3	6.581e-06
	Medication for cholesterol, blood pressure or diabetes: insulin	1	5.405e-07
	Self-reported diabetes	3	2.161e-10
	Treatment with gliclazide	1	0.000424
	Treatment with insulin product	1	1.563e-10
	Treatment with metformin	2	1.298e-07
	Type II diabetes	7	8.5e-10
	Type II diabetes adjusted for BMI	2	1e-05
anthropometric (N=40 associations with the UACR SNPs)	Birth weight	6	6.352e-06
	Breast size bra cup size in women	1	1.31e-06
	Comparative height size at age 10	13	1.376e-20
	Height	21	2.354e-38
	Hip circumference	17	8.526e-16
	Hip circumference adjusted for BMI	4	0.00038
	Hip circumference in females	1	3.2e-06
	Waist circumference	14	5.173e-15
	Weight	22	2.53e-16
blood traits (N=44 associations with the UACR SNPs)	Basophil count	3	2.758e-07
	Basophil percentage of granulocytes	4	7.014e-11
	Basophil percentage of white cells	3	8.253e-09
	Eosinophil count	5	4.506e-28
	Eosinophil percentage of granulocytes	6	3.372e-16
	Eosinophil percentage of white cells	6	1.57e-18
	Granulocyte count	5	6.813e-18
	Granulocyte percentage of myeloid white cells	10	9.76e-28
	Hematocrit	17	5.042e-27
	Hemoglobin concentration	13	2.428e-24
	High light scatter percentage of red cells	11	3.714e-22
	High light scatter reticulocyte count	12	1e-18
	Immature fraction of reticulocytes	8	5.606e-08
	Lymphocyte count	10	2.114e-12
	Lymphocyte percentage of white cells	7	9e-15
	Mean corpuscular hemoglobin	6	2.463e-13
	Mean corpuscular hemoglobin concentration	8	7.483e-21
	Mean corpuscular volume	5	1e-10
	Mean platelet volume	13	1.277e-19
	Monocyte count	8	9.928e-13
	Monocyte percentage of white cells	8	1.147e-34
	Myeloid white cell count	6	4.949e-15
	Neutrophil count	7	1e-19
	Neutrophil percentage of granulocytes	6	1.348e-15
	Neutrophil percentage of white cells	7	1.739e-12
	Platelet count	15	2e-25
	Platelet distribution width	8	3.673e-10
	Plateletcrit	11	1e-21
	Red blood cell count	13	1.654e-21
	Red cell distribution width	7	1.179e-37
	Reticulocyte count	10	3.68e-20
	Reticulocyte fraction of red cells	9	2e-26
	Sum basophil neutrophil counts	6	5e-19
	Sum eosinophil basophil counts	5	1.535e-30
	Sum neutrophil eosinophil counts	7	1.696e-18
	White blood cell count	6	8.746e-21
bone mineral density (N=5 associations with the UACR SNPs)	Heel bone mineral density	4	3.2e-15
	Heel bone mineral density left	3	5.698e-07
	Heel bone mineral density right	2	2.115e-07
cancer (N=3 associations with the UACR SNPs)	Cause of death: malignant neoplasm of rectum	1	0.000598
	Cause of death: malignant neoplasm, unspecified	1	7.913e-05
	High grade serous ovarian cancer	1	2.609e-05
	Invasive ovarian cancer	1	1.113e-06
	Malignant neoplasm of breast	1	9.224e-05
	Self-reported breast cancer	1	0.002019
	Serous invasive ovarian cancer	1	1.325e-05
cardiovascular (N=20 associations with the UACR SNPs)	Acute myocardial infarction	1	3.283e-05
	Chronic ischaemic heart disease	2	1.248e-05
	Coronary artery disease	18	7.67e-23
	Myocardial infarction	8	1.961e-09
	Self-reported angina	2	4.265e-05
	Self-reported heart attack or myocardial infarction	2	3.184e-05
	Treatment with isosorbide mononitrate	1	0.001815
	Vascular or heart problems diagnosed by doctor: angina	1	0.0001105
	Vascular or heart problems diagnosed by doctor: heart attack	2	4.239e-05
gastrointestinal (N=11 associations with the UACR SNPs)	Cholelithiasis	3	9.001e-08
	Disorders of tooth development and eruption	1	0.0007567
	Dyspepsia	1	0.001254
	Haemorrhoids	2	0.0006946
	Intestinal malabsorption	1	1.111e-15
	Mouth or teeth dental problems: dentures	3	2.749e-08
	Mouth or teeth dental problems: mouth ulcers	1	2.36e-05
	Self-reported anal fissure	1	0.0006871
inflammatory and autoinflammatory (N=10 associations with the UACR SNPs)	Allergic disease	3	1.795e-06
	Crohns disease	5	4e-22
	Hayfever, allergic rhinitis or eczema	3	0.0001213
	Inflammatory bowel disease	5	1e-14
	Primary sclerosing cholangitis	1	0.0001562
neuropsychiatric (N=13 associations with the UACR SNPs)	Fed-up feelings	2	2.404e-06
	Guilty feelings	4	0.0001302
	Intelligence	2	0.0007305
	Irritability	1	3.816e-05
	Miserableness	5	1.417e-05
	Nervous feelings	2	1.918e-05
	Neuroticism score	2	0.0001033
	Schizophrenia	4	1.538e-07
	Worrier or anxious feelings	4	3.104e-08
renal (N=18 associations with the UACR SNPs)	Calculus of kidney and ureter	1	0.0002612
	Chronic kidney disease	6	1e-15
	Glomerular filtration rate	2	6e-14
	Glomerular filtration rate creatinine	3	2e-23
	Glomerular filtration rate in non diabetics creatinine	3	3e-22
	log eGFR creatinine	11	2.6e-34
	log eGFR creatinine in non diabetics	11	2.2e-36
	Self-reported kidney stone or ureter stone/bladder stone	1	0.0006182
	Serum creatinine estimated glomerular filtration rate eGFR	2	1.2e-15
	Albuminuria	1	1e-11
	Blood protein levels	1	3e-18
	Urinary albumin to creatinine ratio	1	0.00021
respiratory (N=15 associations with the UACR SNPs)	Asthma	6	2.695e-14
	Forced expiratory volume in 1-second	9	6.532e-10
	Forced expiratory volume in 1-second, best measure	10	3.199e-07
	Forced expiratory volume in 1-second, predicted	2	3.767e-06
	Forced expiratory volume in 1-second, predicted percentage	2	3.309e-08
	Forced vital capacity	14	3.372e-14
	Forced vital capacity, best measure	12	6.097e-10
	Peak expiratory flow	4	0.0002658
	Self-reported asthma	6	8.856e-14
	Treatment with ventolin 2mg tablet	1	0.0004767
serum lipids (N=17 associations with the UACR SNPs)	APOA1 apolipoprotein AI	1	9.9e-07
	APOA1 assay lipoprotein fraction concentration	1	2.87e-11
	APOB apolipoprotein B	1	1.6e-06
	HDL cholesterol	4	8.026e-18
	HDL cholesterol mean size lipoprotein fraction concentration	1	7.2e-10
	HDL cholesterol mean size lipoprotein fraction concentration in fasting sample	1	1.7e-09
	HDL cholesterol median HDL cholesterol	1	0.000785
	HDL cholesterol modeled HDL cholesterol	1	5.53e-06
	HDL cholesterol small lipoprotein fraction concentration in fasting sample	1	3.1e-17
	High density lipoprotein	7	4.123e-29
	IDL total lipoprotein fraction concentration	1	6.98e-10
	IDL total lipoprotein fraction concentration in fasting sample	1	4.5e-08
	LDL cholesterol mean size lipoprotein fraction concentration	1	3.3e-12
	LDL cholesterol mean size lipoprotein fraction concentration in fasting sample	1	9.8e-13
	LDL cholesterol small lipoprotein fraction concentration	1	2.6e-19
	LDL cholesterol small lipoprotein fraction concentration in fasting sample	1	8.6e-18
	LDL cholesterol total lipoprotein fraction concentration in fasting sample	1	2.87e-16
	Lipid metabolism phenotypes	1	1e-37
	Lipid traits	1	3e-07
	Low density lipoprotein	5	4.699e-46
	Medication for cholesterol, blood pressure or diabetes: cholesterol lowering medication	6	7.306e-31
	Self-reported high cholesterol	6	2.238e-57
	Total cholesterol	6	3.038e-59
	Total cholesterol change with statins	2	2e-05
	Treatment with atorvastatin	2	3.797e-20
	Treatment with cholesterol lowering medication	5	3.413e-24
	Treatment with ezetimibe	2	2.88e-07
	Treatment with lipitor 10mg tablet	3	3.969e-07
	Treatment with rosuvastatin	1	2.848e-09
	Treatment with simvastatin	6	1.752e-22
	Triglycerides	6	2e-239
	Triglycerides lipoprotein fraction	1	1e-37
	VLDL cholesterol total lipoprotein fraction concentration	1	7.78e-17
	VLDL cholesterol total lipoprotein fraction concentration in fasting sample	1	1.56e-13
Treatment (N=3 associations with the UACR SNPs)	Treatment with celebrex 100mg capsule	1	2.106e-05
	Treatment with multivitamins capsule	1	0.0002479
	Treatment with protopic 0.03% ointment	1	5.544e-08
Unclassified (N=3 associations with the UACR SNPs)	Cause of death: inquest adjourned death	1	1.497e-08
	Mean bilateral hippocampal volume	1	1.62e-05
	Time spent using computer	1	7.985e-06

[truncated: 9 more sheets: Table S10,  Table S11, Table S12, Table S13, Table S14, Table S15, Table S16, Table S17, Table S18]
